# Supplementary material for: Comparative Analysis of Clinical Outcomes in High-Grade Glioma Patients: 5-ALA Fluorescence-Guided Surgery vs. Conventional White-Light Resection
Source: Cancers (Basel). 2025 Jun 6;17(12):1897. doi: 10.3390/cancers17121897 (PMC12191055; doi:10.3390/cancers17121897)
Supplement: Supplementary file 1 [file cancers-17-01897-s001.zip]

Archive with 1 entries (1 files):
- cancers-3649197-File S1.xlsx
