# Supplementary material for: Comparative Analysis of Clinical Outcomes in High-Grade Glioma Patients: 5-ALA Fluorescence-Guided Surgery vs. Conventional White-Light Resection
Source: Cancers (Basel). 2025 Jun 6;17(12):1897. doi: 10.3390/cancers17121897 (PMC12191055; doi:10.3390/cancers17121897)
Supplement: Supplementary file 1 [file cancers-17-01897-s001.zip › cancers-3649197-File S1.xlsx]

## Sheet: Sheet 1
Patient ID	Name Surname	Age	BMI	Radiotherapy	Chemotherapy	Comorbidities	Head trauma	Smoking status	Alcohol Status	Previous Ionizing radiation	NSAID/Paracetamol in anamnesis	Statins in anamnesis	Ethnicity	Country region	Status post-surgery	Status at follow up 3 months	Status at follow up 6 months	Survival (months)	Progression-free survival (months)	Sex	Gliolan	5-ALA fluorescence	Location	Radiotherapy	Chemotherapy	Histological diagnosis	Surgical outcome	Tumor Grade	Pre-operative KPS(Karnovski scale)	ЧМН	Парез/плегия	другое	Спектроскопия	Объем опухоли	DTI	Post-operative KPS	ЧМН	Парез/плегия	другое	Спектроскопия	Объем опухоли	DTI	Follow-up in 3 months KPS	ЧМН	Парез/плегия	другое	Объем опухоли	DTI	Follow-up in 6 months KPS
ID1				Yes/No	Yes/No	Ischemic heart disease/Arterial Hypertension/Diabetes Mellitus/Obesity/HIV/Rheumatological diseases/Infectious diseases	Yes/No	Yes/No	Yes/No	Yes/No			Kazakh/Russian/Others	City, oblast	Alive/Deceased	Alive/Deceased	Alive/Deceased			Male/Female	Yes/No	Yes/No	Frontal/Parietal/Occipital/Temporal/Others	Yes/No	Yes/No		Gross Total Resection/Subtotal Resection
901219301703	КУРМАНАЛИЕВ АЗАМАТ БАГИТКАЛИЕВИЧ	31	30,04 kg/m2	нет данных	Yes	(K29.3 ) Хронический поверхностный гастрит 2022.01.11 10:25 Сопутствующее ( Хронический катаральный рефлюкс-гастрит в стадии ремиссии. )	нет данных	No	No	No	нет данных	нет данных	Kazakh	ОБЛАСТЬ: Атырауская, ГОРОД ОБЛ.ЗНАЧ.: Атырау	Alive	Alive	Alive	24 months	нет данных	Male	Yes	Yes	таламус справа прорастанием в полость бокового желудочка	нет данных	Yes	анапластической астроцитоме, NOS, WHO gradeIII, ICD-O code 9401/3.	Subtotal Resection	III	70	диплопия	норма	нет	МР спектроскопия (MRS – SVS 35ТЕ):пики ↑Chо и ↑Cr, NAA↓.	66 х 42 х 33мм.	На МР – трактографии (DTI):сегментация и оттеснение корково-ядерных путей справас вовлечением зрительного перекреста	70	норма	норма	нет				нет данных						нет данных
750930450490	АРЕСТАРХОВА ОКСАНА АЛЕКСЕЕВНА	46	24,01 kg/m2	Yes	нет данных	(K86.1 ) Другие хронические панкреатиты, (J42 ) Хронический бронхит неуточненный, (K81.1 ) Хронический холецистит	нет данных	No	No	No	нет данных	нет данных	Russian	ОБЛАСТЬ: Акмолинская , РАЙОН: Аккольский , ГОРОД РАЙ.ЗНАЧ.: Акколь ,	Alive	Alive	Alive	Alive	Alive	Female	Yes	Yes	теменная доля слева	Yes	нет данных	глиобластоме NOS, WHO GradeIV, ICDO code 9440/3.(патогистологическоезаключение №22.12/3)	Subtotal Resection	IV	90	норма	норма	нет		30x22x35 мм		90	норма	норма	нет			На МР – трактографии (DTI) показываетсегментацию и оттеснение кортикоспинального трактаслева.	нет данных						нет данных
720116300685	ОРАЗБАЕВ СЕРИК РАФАГАТОВИЧ	49	24,06 kg/m2	No	No	(I11.0 ) Гипертензивная (гипертоническая) болезнь с преимущественным поражением сердца с(застойной) сердечной недостаточностью. Артериальная гипертензия 2 ст, риск 2. ХСН 0. ФК. (J42 ) Хронический бронхит неуточненный. Хронический бронхит в стадии ремиссии. ДН О. (K86.1 ) Другие хронические панкреатиты Хронический панкреатит в стадии ремиссии. (K81.1 ) Хронический холецистит. Хронический холецист…	No	No	No	No	нет данных	нет данных	Kazakh	ОБЛАСТЬ: Акмолинская , ГОРОД ОБЛ.ЗНАЧ.: Кокшетау	Alive	Deceased	Deceased	5 months	нет данных	Male	Yes	Yes	височная доля слева	No	No	глиобластоме, WHO grade IV, ICD-O code 9440/3.	Gross Total Resection	IV	70	норма	норма	Сенсорная афазия. Гипомнезия. Цефалгический синдром		30х25х28		70	норма	норма	Сенсорная афазия. Гипомнезия. Цефалгический синдром				Deceased
880107350248	ХАРИН ВЛАДИМИР ИВАНОВИЧ	34	25,35 kg/m2	Yes	нет данных	ДЖВП. Хронический панкреатитв стадии ремиссии. Хронический гастродуоденитв стадии неполной ремиссии.	No	No	No	No	нет данных	нет данных	Russian	ОБЛАСТЬ:Костанайская , РАЙОН: Житикаринский , ГОРОД РАЙ.ЗНАЧ.: Житикара	Alive	Alive	Alive	Alive	Alive	Male	Yes	Yes	лобно-височная доля справа	Yes	нет данных	диффузной астроцитоме, grade 2, WHO ICD-O 9400/3. (патологистологическоезаключение № 22.60/8).	Subtotal Resection	2	70	норма	норма	Судорожный синдром. Цефалгический синдром.		41x34x37 мм		80	норма	норма	Судорожный синдром.				нет данных						нет данных
851029450872	КУАТБЕКОВА АЛИЯ ЖАКСЫЛЫКОВНА	36	24,22 kg/m2	Yes	Yes	Отек диска зрительного нерва. ПХРД.	нет данных	No	No	No	нет данных	нет данных	Kazakh	ГОРОД РЕСП.ЗНАЧ.: Астана	Alive	Alive	Alive	Alive	Alive	Female	Yes	Yes	лобная доля и в структуре колена мозолистого тела	Yes	Yes	анапластической олигодендроглиоме, WHO gradeIII, ICD-O code 9451/3	Subtotal Resection	III	70	Амавроз справа, амблиопия слева, легкий парез лицевого нерва, Отек диска зрительного нерв	Легкий левосторонний гемипарез.	Цефалгический синдром.	МРспектроскопия (MRS):пики Chо↑, NAA↓.	78 х 83 х 82мм	На МР – трактография (DTI) показываеттотальное разрушение трактов лобных волокон (ассоциативных и комиссуральных путей),с оттеснением кортикоспинального трактасправа.	70	Амавроз справа, амблиопия слева, легкий парез лицевого нерва, Отек диска зрительного нерв	Легкий левосторонний гемипарез.	нет				нет данных						нет данных
900120450757	ЧАПУРИНА АСЕМ КОБЛАНДИЕВНА	31	22,89 kg/m2	No	No	(Q21.0 ) Врожденный дефект межжелудочковой перегородки (D50.8 ) Другие железодефицитные анемии	нет данных	No	No	No	нет данных	нет данных	Kazakh	РЕСПУБЛИКА: Казахстан , ОБЛАСТЬ: Западно-казахстанская , ГОРОД ОБЛ.ЗНАЧ.: Уральск	Alive	Alive	Alive	33 months	нет данных	Female	Yes	Yes	левая височная доля	Yes	Yes	саркома Юинга.	Subtotal Resection		70	норма	норма	Цефалгический синдром. Судорожный синдром.		5,0 х 5,5 х 5,0 см		80	норма	норма	Судорожный синдром.				70	норма	норма	Судорожный синдром.	нет данных	нет данных	нет данных
770919450434	ШПАРА НАТАЛЬЯ ИВАНОВНА	44	21,83 kg/m2	Yes	Yes	(I11.0 ) Артериальная гипертензия 1 ст., риск 4. СН ФК1	нет данных	No	No	Yes	нет данных	нет данных	НЕМКА	ОБЛАСТЬ: Акмолинская , ГОРОД ОБЛ.ЗНАЧ.: Кокшетау	Alive	Alive	Alive	21 months	14 months	Female	Yes	Yes	пинеальной области, валика мозолистого тела	Yes	Yes	Глиобластома	Gross Total Resection	grade 4	80	Парино, Амблиопия ОИ	норма	Цефалгический синдром. Судорожный синдром.	МР спектроскопия (MRS SVS 35TE):пики Chо↑, Сr↑.	1,7х1,5см	На МР – трактографии (DTI) показываетсегментацию волокон зрительных бугров с обеих сторон.	70	Парино, Амблиопия ОИ	норма	нет				нет данных						нет данных
830110400572	ВАЛИХАНОВА ШАХЛО СУЛТАНКУЛОВНА	39	21,05 kg/m2	Yes	нет данных	нет	No	No	No	No	нет данных	нет данных	УЗБЕЧКА	ОБЛАСТЬ: ТУРКЕСТАНСКАЯ, РАЙОН: САЙРАМСКИЙ, СЕЛЬСКИЙ ОКРУГ: САЙРАМСКИЙ, АУЛ(СЕЛО): САЙРАМ	Alive	Alive	Alive	Alive	нет данных	Female	Yes	Yes	лобная доля слева	Yes	нет данных	Олигодендроглиома	Gross Total Resection	III	70	норма	норма	Судорожный синдром	МР спектроскопия (MRS):пики Chо↑, Cr↑ и NAA↓.	67 х 46 х 44мм.	На МР –трактография (DTI) показывает тотальное разрушение трактов лобных волокон (ассоциативных и комиссуральных путей), с оттеснением кортикоспинального тракта слева.	70	норма	норма	Судорожный синдром.				нет данных						нет данных
651110301658	КАКАБАЕВ САБИТ ХАМИТОВИЧ	56	29,32 kg/m2	Yes	Yes	Артериальная гипертензия 2ст, риск 3. ХСН1 ФК(NYHA). Хронический пиелонефрит. Неэрозивный эзофагит. Хронический смешанный гастродуоденит.	No	No	No	No	нет данных	нет данных	Kazakh	ОБЛАСТЬ: Павлодарская , ГОРОД ОБЛ.ЗНАЧ.: Экибастуз	Alive	Alive	Alive	29 months	16 months	Male	Yes	Yes	Теменная доля справа	Yes	Yes	Глиобластома, NOS, WHO gradeIV, ICD-O code 9440/3.	Gross Total Resection	IV	60	OD отек диска зрительного нерва ІІ степени. OS застойный диск зрительного нерва.	правосторонний гемипарез, гемигипестезия	Цефалгический синдром. Судорожный синдром.		5,0х4,5х6,5см		60	OD отек диска зрительного нерва ІІ степени. OS застойный диск зрительного нерва.	правосторонний гемипарез	Судорожный синдром.				нет данных						нет данных
021024650349	ТОҚСАНБАЙ АҚБОТА МАРАТҚЫЗЫ	19	36,26 kg/m2	Yes	Yes	Ожирение 2 степени	No	No	No	No	нет данных	нет данных	Kazakh	ОБЛАСТЬ: Кызылординская , ГОРОД ОБЛ.ЗНАЧ.: Кызылорда	Alive	Alive	Deceased	6 months	нет данных	Female	Yes	Yes	правой лобной доли распространением в мозолистое тело, в полость боковых желудочков преимущественно справа, в полость III желудочка	Yes	Yes	глиобластоме, NOS,WHO grade 4, ICD-O code 9440/3.	Subtotal Resection	IV	70	Сходящиеся страбизм справа. Диплопия при взгляде прямо, вниз, на право и вверх.	Левосторонний гемипарез.			6,0х5,5х6,0 см		70	Сходящиеся страбизм справа. Диплопия при взгляде прямо, вниз, на право и вверх.	Левосторонний гемипарез.					нет данных						Deceased
800222401089	САРКУЛОВА НАЗГУЛЬ ЖАКСЫБАЕВНА	41	30,48 kg/m2	Yes	нет данных	(J31.2 ) Хронический фарингит, Ожирение 1 степени	нет данных	No	No	No	нет данных	нет данных	Kazakh	ОБЛАСТЬ: Западно-казахстанская , ГОРОД ОБЛ.ЗНАЧ.: Уральск ,	Alive	Alive	Alive	Alive	нет данных	Female	Yes	Yes	теменная доля справа	Yes	нет данных	Астроцитома	Subtotal Resection	III	70	норма	норма	Цефалгический синдром. Судорожный синдром.		43x37x53 мм		70	норма	норма	Судорожный синдром.				нет данных						нет данных
690218301203	КАЗАНОВ БАЙГАЛИ МАДИЕВИЧ	52	28,81 kg/m2	Yes	нет данных	Хронический вирусный гепатит В.	нет данных	No	No	No	нет данных	нет данных	Kazakh	ОБЛАСТЬ:Западно-казахстанская , РАЙОН: Бурлинский , ГОРОД РАЙ.ЗНАЧ.: Аксай	Alive	Alive	Alive	Alive	нет данных	Male	Yes	Yes	теменная доля справа, таламус, мозолистое тело	Yes	нет данных	олигоастроцитоме WHO gradeII, ICD-O code 9382/3(патогистологическоезаключение №22.139/4+).	Subtotal Resection	II	80	норма	норма	судороги в виде стягивания, дезориентация		73,4x54,4x34,5 мм		90	норма	норма					нет данных						нет данных
560215302279	УТЕМИСОВ СЕЙДУЛЛА ЗУЛПИХАРОВИЧ	66	20,76 kg/m2	Yes	Yes	Артериальная гипертензия 2 степени. Риск 3. ХСН1 ФК.	нет данных	No	No	Yes	нет данных	нет данных	Kazakh	ГОРОД РЕСП.ЗНАЧ.: НУР-СУЛТАН	Alive	Alive	Alive	31 months	29 months	Male	Yes	Yes	теменно-затылочной доли	Yes	Yes	глиобластоме, NOS, WHO grade 4.	Subtotal Resection	IV	60	парез лицевого нерва слева	Левосторонний гемипарез.	судороги		Размер после операционного ложа 4,0х3,0х2,5 см, удалена максимально		60	парез лицевого нерва слева	Левосторонний гемипарез.	судороги				нет данных						нет данных
580818402237	БАЙБОЛАТОВА МАФИРАТ ИМАШОВНА	63	39,30 kg/m2	No	No	Ожирение 2 степени. Артериальная гипертония 2 ст, риск 3. СН ФК 2. Дислипидемия. НСГ. Хронический бронхит. Эссенциальный тремор. Ангиопатия сосудов сетчатки обоих глаз. Миопия. Н25.8 Другиестарческие катаракты	No	No	No	No	нет данных	нет данных	Kazakh	ОБЛАСТЬ:ТУРКЕСТАНСКАЯ, РАЙОН: САРЫАГАШСКИЙ, СЕЛЬСКИЙ ОКРУГ: БИРТИЛЕКСКИЙ, АУЛ(СЕЛО): ДМИТРОВ	Alive	Alive	Deceased	4 months	нет данных	Female	Yes	Yes	височной доли слева	No	No	глиобластоме, NOS, G=4	Subtotal Resection	IV	70	норма	нет	Память снижена. Дезориентирована в пространстве, во времени и в собственной личности, Сенсорная афазия	МРспектроскопия (MRS):пики ↑Ch, Cr↓, NAA↓.	39x40x28 мм	На МР – трактографии (DTI) показываетсегментацию верхнего и нижнего продольных пучков височных путей слева,с вовлечением в отек и оттеснением кортико-спинального тракта вправо	40			угнетение сознания ШКГ 13				нет данных						нет данных
560201401677	БАЙСЕУОВА ЖАНИЛДЫК	66	28,12 kg/m2	No	No	Артериальная гипертензия 1 ст. риск 2. ХСН0. Сахараный диабет 2 типа. ОИгиперметропия слабой степени с астигматизмом. Катаракта возрастная незрелая. Ангиопатия.	No	No	No	No	нет данных	нет данных	Kazakh	ОБЛАСТЬ: Актюбинская , ГОРОД ОБЛ.ЗНАЧ.: Актобе	Alive	Deceased	Deceased	3 months	нет данных	Female	Yes	Yes	лобной доле справа с распространением в зрительный бугор и в перивентрикулярно справа	No	No	глиобластоме, WHO gradeIV	Subtotal Resection	IV	60	Амблиопия ОИ	Левосторонний гемипарез	Критика и адекватность своего состояния выраженно снижены. Обращенную речь частично не понимает		в лобной доле около 50х27х41мм, в зрительном бугре около 16х14х15мм и перивентрикулярно 15х10х13мм	На МР трактографии (DTI) показывает сегментацию верхнего и нижнего продольных пучков лобной и частично височных путей,с вовлечением в отек и оттеснением кортико-спинального трактасправа	60	Амблиопия ОИ	Левосторонний гемипарез	Память выраженно снижена. Дезориентирована в пространстве, во времени и в собственной личности. Критика и адекватность своего состояния выраженно снижены.				Deceased
690307499046	ИВАНОВА ЛЮДМИЛА ВЛАДИМИРОВНА	53	22,31 kg/m2	Yes	Yes	(I51.5 ) Дегенерация миокарда, Нарушение ритма сердца,: выраженная синусовая брадикардия, Хронический бронхит в стадии ремиссии	No	No	No	No	нет данных	нет данных	Russian	ОБЛАСТЬ: Акмолинская , РАЙОН: Бурабайский , ГОРОД РАЙ.ЗНАЧ.: Щучинск	Alive	Alive	Alive	Alive	6 months	Female	Yes	Yes	лобные доли	Yes	Yes	глиобластоме, NOS, WHO gradeIV.	Subtotal Resection	IV	70	норма	норма	Судорожный синдром, Критика и адекватность снижена	МР спектроскопия (MRS):пики Chо↑ и Cr↑, NAA↓.	70х53х75мм.	На МР –трактография (DTI) показывает тотальное разрушение трактов лобных волокон (ассоциативных и комиссуральных путей), с оттеснением кортикоспинального трактасправа.	70	норма	норма	Судорожный синдром.				нет данных						70
850529300914	ПАВЛОВИЧЕВ АЛЕКСАНДР НИКОЛАЕВИЧ	36	30,67 kg/m2	Yes	Yes	(H35.0 ) Фоновая ретинопатия и ретинальные сосудистые изменения. Ожирение 1 степени	No	No	No	No	нет данных	нет данных	Russian	ОБЛАСТЬ: Западно-казахстанская , ГОРОД ОБЛ.ЗНАЧ.: Уральск	Alive	Alive	Alive	Alive	нет данных	Male	Yes	Yes	лобной доли справа	Yes	Yes	глиобластоме, NOS, WHO grade 4.	Gross Total Resection	IV	70	OU-амблиопия	норма	судороги, дезориентирован	МРспектроскопия (MRS): пик Cho↑.	6,9х11,0см.	На МР –трактографии (DTI) показывает полную сегментацию, оттеснение, с вовлечением в комиссуральных и ассоциативных трактов лобно-височной доли справа,с оттеснением кортикоспинального трактасправа	90	норма	норма	судороги				нет данных						нет данных
860512302028	ОНАЛБАЕВ ЕРКИНЖАН ИЛКАНБЕКОВИЧ	35	29,39 kg/m2	Yes	Yes	Ангиопатия сетчатки обоих глаз. Катаральный гастрит. Рефлюксгастро-эзофагит	No	No	No	No	нет данных	нет данных	Kazakh	ОБЛАСТЬ:ТУРКЕСТАНСКАЯ, РАЙОН: САРЫАГАШСКИЙ, СЕЛЬСКИЙ ОКРУГ: ТЕГИСШИЛЬСКИЙ, АУЛ(СЕЛО): МАДЕНИЕТ	Alive	Alive	Alive	Alive	нет данных	Male	Yes	Yes	теменной доли слева	Yes	Yes	гигантоклеточной глиобластоме, WHO grade 4.	Gross Total Resection	IV	70	Амблиопия ОИ	правосторонний гемипарез	Судорожный синдром	МР спектроскопия (MRS):пик ↑Chо.	60х58х49мм	На МР –трактографии (DTI) показывает полное разрушение и вовлечение в отек верхнего и частично нижнего продольных пучков лобно-височной долей слева.	80	Амблиопия ОИ	правосторонний гемипарез, гемигипестезия	Судорожный синдром.				нет данных						нет данных
901110400570	БОСОШВИЛИ АСИЯ ТУРСЫНОВНА	31	32,87 kg/m2	Yes	Yes	Стеатоз печени. Хронический панкреатитв стадии ремиссии.Хронический гастритв стадии ремиссии)	нет данных	No	No	No	нет данных	нет данных	КУРДЯНКА	ОБЛАСТЬ: Жамбылская , ГОРОД ОБЛ.ЗНАЧ.: Тараз	Alive	Alive	Alive	14 months	3 months	Female	Yes	Yes	Лобной, височной долей, таламуса	Yes	Yes	анапластической астроцитоме, NOS . WHO grade 3 .	Subtotal Resection	III	70	Гипестезия по левой половине лица, Парез лицевого нерва слева	Левосторонний гемипарез.	Судорожный синдром		60x45x48 мм		70	Гипестезия по левой половине лица, Парез лицевого нерва слева	Левосторонний гемипарез.	Судорожный синдром				нет данных						нет данных
710906301626	ХАРИТОВ ЕРБОЛАТ ШАМСУТДИНОВИЧ	50	27,78 kg/m2	Yes	Yes	OUангиопатия. (K29.5 ) Хронический гастрит неуточненный. (K21.0 ) Гастроэзофагеальный рефлюкссэзофагитом. Стеатоз печени. Хронический панкреатит в стадии ремиссии. Хронический калькулезный холецистит в стадии ремиссии. Хронический гепатит В,стадии минимальной активности.	нет данных	No	No	No	нет данных	нет данных	Kazakh	ОБЛАСТЬ:Актюбинская , РАЙОН: Мугалжарский , СЕЛЬСКИЙ ОКРУГ: Аккемерский , АУЛ(СЕЛО): Жарык	Alive	Alive	Alive	15 months	6 months	Male	Yes	Yes	теменной доле левого полушария.	Yes	Yes	глиобластоме, IDH-wildtype, WHO grade 4	Subtotal Resection	IV	70	норма	Правосторонний гемипарез.	Цефалгический синдром.		40x12x6 мм		70	норма	Правосторонний гемипарез.	Цефалгический синдром.				нет данных						70
540813350236	ГИРИЧ ВЛАДИМИР ГРИГОРЬЕВИЧ	67	25.95 kg/m2	No	No	Артериальная гипертензия 3ст, риск 4. ХСН1 ФК(NYHA). (I25.9 ) Хроническая ишемическая болезнь сердца неуточненная ИБС. Трехсосудистое поражение коронарного русла, состояние после АКШот 2014г.	нет данных	No	No	No	нет данных	нет данных	УКРАИНЕЦ	ОБЛАСТЬ: Акмолинская , РАЙОН: Шортандинский , ПОСЕЛОК: Научный	Alive	Alive	Deceased	9 months	нет данных	Male	Yes	Yes	височной доли слева	No	No	глиобластоме, WHO grade 4.	Gross Total Resection	IV	70	норма	норма	снижения критики и адекватности. инструкции не понимает. Память выраженно снижена. Дезориентирован в пространстве, во времени и в собственной личности		8,0х6,5 см		50	норма	норма	Сенсо-моторная афазия. Критика и адекватность несколько,снижены.				нет данных						нет данных
780609301357	МУСИН РАШИД АСЫЛБЕКОВИЧ	43	28,65 kg/m2	Yes	No	Артериальная гипертензия 1 степени, риск 4. ХСН0. Хроническая крапивница,неполная ремиссия на фоне паранеопластического процесса. Лекарственная аллергия на контрастное вещество.	Yes	No	No	No	нет данных	нет данных	Kazakh	ОБЛАСТЬ: Восточно-казахстанская , ГОРОД ОБЛ.ЗНАЧ.: Усть-каменогорск ,	Alive	Alive	Alive	10 months	3 months	Male	Yes	Yes	лобно-теменной долей справа	Yes	No	анапластической астроцитоме, NOS, WHO grade 3	Subtotal Resection	III	70	Амблиопия OU	норма	Структурная эпилепсия с фокальными и билатеральными тонико-клоническими приступами с тенденцией к серийности.	МР спектроскопия (MRS):пики Chо↑, NAA↓.	78 х 83х 82мм	На МР –трактография (DTI) показывает тотальное разрушение трактов лобных волокон (ассоциативных и комиссуральных путей) и мозолистого тела,с оттеснением кортикоспинального трактасправа	70	Амблиопия OU.	норма	Структурная эпилепсия с фокальными и билатеральными тонико-клоническими приступами с тенденцией к серийности.				нет данных						нет данных
691203401954	БЕСКЕМПИРОВА АКЖАРКЫН ПЕРНЕБАЕВНА	52	29,30 kg/m2	Yes	Yes	Артериальная гипертензия 2ст, риск 3. НРС: Единичные желудочковые экстрасистолы. ХСН1 ФК(NYHA). (K86.1 ) Другие хронические панкреатиты,(K29.7 ) Гастрит неуточненный, (J42 ) Хронический бронхит неуточненный	нет данных	No	Yes	Yes	Citramon	нет данных	Kazakh	ОБЛАСТЬ:ТУРКЕСТАНСКАЯ, РАЙОН: МАКТААРАЛЬСКИЙ, ПОСЕЛОК: АТАКЕНТ	Alive	Alive	Alive	48 months	33 months	Female	Yes	Yes	правая лобная, височная доли с прорастанием в мозолистоетело, на левую лобную долю	Yes	Yes	глиобластоме, NOS (продолженный рост после астроцитомы)	Gross Total Resection	IV	60	Амблиопия OU. Центральный парез лицевого нерва слева по Хаус-Бракмонну 4.	Левосторонний гемипарез до плегии в ногах	На вопросы отвечает вяло, инструкции выполняет частично. Заторможена.		10,0х8,5 см		50	Амблиопия OU. Центральный парез лицевого нерва слева по Хаус-Бракмонну 4.	Левосторонний гемипарез до плегии в ногах	На вопросы отвечает вяло, инструкции выполняет частично. Заторможена. Память выраженно снижена. Дезориентирована в пространстве, во времени				нет данных						нет данных
820729451421	ФОМИНЫХ ЮЛИЯ ВЛАДИМИРОВНА	39	25,83 kg/m2	Yes	Yes	(H35.9 ) Болезнь сетчатки неуточненная ОИ застойные ДЗН. ОИ Миопия средней степени.	нет данных	No	No	No	нет данных	нет данных	Russian	ГОРОД РЕСП.ЗНАЧ.: НУР-СУЛТАН	Alive	Alive	Alive	Alive	нет данных	Female	Yes	Yes	лобной доле слева	Yes	Yes	Олигодендроглиома	Subtotal Resection	III	70	Амблиопия ОИ/, хуже слева. отмечается легкая сглаженность правой носогубной складки.	норма	Гипомнезия	МР спектроскопия (MRS):пики ↑Ch, Cr↓, NAA↓.	80х66х55мм	На МР –трактографии (DTI) показывает полную сегментацию верхнего и нижнего продольных пучков лобных и частично височных путей,с вовлечением в отек и оттеснением кортико-спинального трактаслева.	70	Амблиопия ОИ/, хуже слева. отмечается легкая сглаженность правой носогубной складки.	норма	Гипомнезия				нет данных						нет данных
750815400181	ТУГАНБАЕВА АНАР ЕРКИНБЕКОВНА	46	32,05 kg/m2	Yes	Yes	Артериальная гипертензия 1, рискССО умеренный. Синусовая брадикардия. СН ФК0 (NYHA). Хронический бронхит вне обострения. ДН0ст. Стеатоз печени. ЖКБ. Хронический калькулезный холецистит вне обострения. Хронический панкреатит в стадии ремиссии. Хронический гастрит в стадии ремиссии. Нефроптозсправа. Анемия легкой степени тяжести. Транзиторная гипергликемия	нет данных	No	No	Yes	нет данных	нет данных	Kazakh	ГОРОД РЕСП.ЗНАЧ.: Астана	Alive	Alive	Alive	33 months	15 months	Female	Yes	Yes	Лобно-теменная доля справа	Yes	Yes	глиобластоме, IDH-wildtype, WHOgrade 4, ICD-Ocode 9440/3.	Gross Total Resection	IV	50	Амблиопия OU. Глазные щели OD>OS. Глоточный и небный рефлексы снижены, поперхивание при приеме пищи. XII – подъязычный нерв: язык девиирует вправо. Центральный парез лицевого нерва слева.	Легкий левосторонний гемипарез.	Судорожный синдром		5,0х4,0х3,5см		50	Амблиопия OU. Глазные щели OD>OS. Глоточный и небный рефлексы снижены, поперхивание при приеме пищи. XII – подъязычный нерв: язык девиирует вправо. Центральный парез лицевого нерва слева.	Левосторонний гемипарез. Гемигепистезия.	Судорожный синдром				70	Центральный парез лицевого нерва справа.	Левосторонний гемипарез.				нет данных
650412399063	АМАНГУСОВ АИТБАЙ САГИНДИКОВИЧ	57	28,73 kg/m2	No	No	Артериальная гипертензия 2 степени, рискССО очень высокий. Пароксизмальная форма ФПот 07.06.2022 , ритм восстановлен. ХСН1 ФК. ОНМК ( 2017) Анемия.	No	No	No	No	нет данных	нет данных	Kazakh	ОБЛАСТЬ:Жамбылская , РАЙОН: Меркенский , СЕЛЬСКИЙ ОКРУГ: Сарымолдаевский , АУЛ(СЕЛО): Сарымолдаева	Alive	Deceased	Deceased	4 months	нет данных	Male	Yes	Yes	височно-теменно-затылочных долей справа	No	No	глиобластоме, WHO grade 4.	Subtotal Resection	IV	20	Расходящейся косоглазие справа.	Левосторонняя гемиплегия	Оглушение		125,0 х 74,0 мм.		30	Расходящейся косоглазие справа.	Левосторонняя гемиплегия					нет данных
630409401891	АБАУКЕЕВА АЛЛА АЙТЖАНОВНА	59	23,68 kg/m2	Yes	No	Катаракта начальная ОИ. Ангиопатия сосудов сетчатки.	нет данных	No	No	No	нет данных	нет данных	Kazakh	ГОРОД РЕСП.ЗНАЧ.: НУР-СУЛТАН	Alive	Alive	Alive	Alive	нет данных	Female	Yes	Yes	лобно-теменной долей слева	Yes	No	диффузной В-крупноклеточной лимфоме.	Subtotal Resection	нет	60	Центральный парез лицевого нерва справа. Дизартрия.	норма		МР спектроскопия (MRS): пики ↑Ch.	37х33х36мм	На МР – трактографии (DTI) показывает полную сегментацию верхнего и нижнего продольных пучков височной доли слева, с вовлечением в отек и оттеснением кортикоспинального тракта слева.	80	Центральный парез лицевого нерва справа. Дизартрия	норма					нет данных						нет данных
610630450065	САЛИКОВА САУЛЕ АЛЬБЕКОВНА	60	25,10 kg/m2	Yes	No	ИБС. Артериальная гипертензия 2 ст, риск2. ХСН1 ФК (NYHA). Хронический панкреатит в стадии ремиссии.Хронический гастрит в стадии ремиссии.Хронический пиелонефрит, латентное течение.	нет данных	No	No	No	нет данных	нет данных	Kazakh	ГОРОД РЕСП.ЗНАЧ.: НУР-СУЛТАН	Alive	Alive	Alive	11 months	нет данных	Female	Yes	Yes	Лобная доля справа	Yes	No	глиобластоме, IDH- wildype. WHO grade 4, ICD-0 code 9440/3.	Subtotal Resection	IV	60	Амблиопия ОИ.Центральный парез лицевого нерва слева	Левосторонний гемипарез.	Псевдобульбарный синдром. Дизартрия.	нет	40х32х32мм	На МР – трактографии (DTI) показываетсегментацию пучков лобных путей справа,с вовлечением в отек и оттеснением кортико-спинального тракта влево.	70	Центральный парез лицевого нерва слева	Левосторонний гемипарез.	Псевдобульбарный синдром. Дизартрия.				нет данных						нет данных
730123400824	МИНКАЕВА САНДУГАШ МИНАЖАТОВНА	49	44,52 kg/m2	Yes	Yes	(K86.1 ) Хронические панкреатиты, (N11.9 ) Хронический тубулоинтерстициальный нефрит неуточненный	нет данных	No	No	No	нет данных	нет данных	Kazakh	ОБЛАСТЬ: Карагандинская , ГОРОД ОБЛ.ЗНАЧ.: Жезказган	Alive	Alive	Alive	Alive	нет данных	Female	Yes	Yes	лобной доли слева	Yes	Yes	Глиобластома	Gross Total Resection	IV	70	Легкий центральный парез лицевого нервасправа	норма	Судорожный синдром. Элементы моторной афазии. Гипомнезия.	МРспектроскопия (MRS):пики ↑Ch, ↑Cr и некотороеснижение Nаа.	41х33х32мм	На МР – трактографии (DTI) показываетсегментацию и оттеснение верхнего пучка лобной доли слева.	90	Центральный парез лицевого нерва справа	номра	Судорожный синдром.				нет данных						нет данных
771201302447	ЕДИРОВ КАДЫРБОЛАТ СЕРИКОВИЧ	44	27,68 kg/m2	Yes	No	Хронический панкреатит в стадии ремиссии. ЖКБ. Хронический калькулезный холецистит в стадии ремиссии. Хронический гастродуоденит в стадии ремиссии. Хронический пиелонефрит, латентноетечение	нет данных	No	No	No	нет данных	нет данных	Kazakh	ОБЛАСТЬ: Западно-казахстанская , ГОРОД ОБЛ.ЗНАЧ.: Уральск	Alive	Alive	Alive	9 months	нет данных	Female	Yes	Yes	лобно-теменно-височной долей справа	Yes	No	Астроцитома	Subtotal Resection	IV	60	Центральный парез лицевого нерва слева.	Легкий левосторонний гемипарез	Умеренное оглушение Психоорганический синдром. Судорожный синдром.	МРспектроскопия (MRS): высокие показатели пиков ↑Chо.	93x76x83 мм	На МР –трактографии (DTI) показывает сегментацию, оттеснение, с вовлечением в отек верхнего и нижнего продольных трактов справа, оттесенение и вовлечение в отек правого кортико-спиннального тракта.	80	Центральный парез лицевого нерва слева.	Легкий левосторонний гемипарез	Психоорганический синдром. Судорожный синдром.				нет данных						нет данных
620331400025	КУМАРОВА РИЗВАНГУЛЬ КАНАБЕКОВНА	60	28,34 kg/m2	No	No	Нарушение ритма по типу синусовой тахикардии. Хронический гастрит. Возрастная катаракта. ОUмиопия средней степени.	No	No	No	No	нет данных	нет данных	Kazakh	ОБЛАСТЬ: Восточно-казахстанская , ГОРОД ОБЛ.ЗНАЧ.: Усть-каменогорск	Alive	Alive	Deceased	5 months	4 months	Female	Yes	Yes	лобно-височной долей правого и островковой части левого полушарий	No	No	глиобластоме, IDH-wildtype, WHO grade 4, ICD-O code 9440/3;	Subtotal Resection	IV	70	АмблиопияD=S. центральный парез лицевого нерва слева. Дизартрия.	Левосторонний гемипарез		нет	72х63х60мм	На МР –трактографии (DTI) показывает сегментацию и оттеснение верхнего и нижнего продольных пучков височной доли слева,с оттеснением кортико-спинального тракта влево.	70	Центральный парез лицевого нерва слева. Дизартрия.	Левосторонний гемипарез	норма				нет данных						нет данных
640514401399	УРЫНБАСАРОВА НАСИП ЕРСАЙНОВНА	58	21,21 kg/m2	No	No	(N11.9 ) Хронический тубулоинтерстициальный нефрит неуточненный, (J42 ) Хронический бронхит неуточненный	нет данных	No	No	Yes	нет данных	нет данных	Kazakh	ОБЛАСТЬ: Атырауская , РАЙОН: Махамбетский , СЕЛЬСКИЙ ОКРУГ: Махамбет	Alive	Alive	Deceased	6 months	нет данных	Female	Yes	Yes	лобная доля слева	No	No	глиобластоме, IDH-wildtype, WHO grade 4, ICD-O code 9440/3.	Subtotal Resection	IV	80	Амблиопия OU	Норма		нет	60 х 58 52мм,	На МР – трактографии (DTI) показывает полное разрушение и вовлечение в отек верхнего и частично нижнего продольных пучков лобно-височной долей обоих полушарий. Также отмечается сегментация волокон колена и ствола мозолистого тела.	90	Амблиопия OU	Норма					нет данных						нет данных
681110401164	КРАЙНЕВА ЕЛЕНА ВЛАДИМИРОВНА	53	29,76 kg/m2	Yes	No	Поверхностный гастрит. Хр.панкреатит.	нет данных	No	No	No	нет данных	нет данных	Russian	ОБЛАСТЬ: Акмолинская , ГОРОД ОБЛ.ЗНАЧ.: Степногорск	Alive	Alive	Alive	18 months	9 months	Female	Yes	Yes	лобная доля слева	Yes	No	глиобластоме, IDH-wildtype, WHO grade 4.	Subtotal Resection	IV	70	Легкий центральный парез лицевого нерва справа. Глоточный рефлекс и небный рефлекс снижены. Отмечается девиация мягкого неба на право. Девиация языка на право.	Норма	Элементы сенсорной афазии. Динамическая афазия. Гипомнезия. Акалькулия. Аграфия. Алексия.	МР спектроскопия (MRS):пики Chо↑, Cr↑ и NAA↓.	51х42х52мм.	На МР – трактография (DTI) показываеттотальное разрушение трактов лобных волокон (ассоциативных и комиссуральных путей),с оттеснением кортикоспинального трактаслева.	70	Легкий центральный парез лицевого нерва справа. Глоточный рефлекс и небный рефлекс снижены. Отмечается девиация мягкого неба на право. Девиация языка на право.	Норма	Гипомнезия. Акалькулия.				нет данных						70
691004401427	ҚАШАУОВА АЙГҮЛ ЕРМЕКҚАЛИҚЫЗЫ	52	31,96 kg/m2	No	No	Н52.1 ОUмиопия слабой степени. H35.9 ОUангиопатия сетчатки. H25.9 Возрастная катаракта. K29.5 Хронический гастрит.	нет данных	No	No	No	нет данных	нет данных	Kazakh	ОБЛАСТЬ: Атырауская , РАЙОН: Махамбетский , СЕЛЬСКИЙ ОКРУГ: Сарытогай	Alive	Alive	Alive	15 months	нет данных	Female	Yes	Yes	лобной-теменной долей слева	No	No	астроцитоме, WHO grade 3	Subtotal Resection	III	70	Центральный парез лицевого нерва справа.	Правосторонняя гемипарез	гипомнезия, акалькулия	МР спектроскопия (MRS):пики Chо↑, Cr↑ и NAA↓.	60х75х52мм	На МР –трактографии (DTI) показывает тотальное разрушение трактов теменных, лобных волокон слева, вовлечено мозолистоетело,с оттеснением кортикоспинального трактаслева.	60	Центральный парез лицевого нерва справа.	Правосторонняя гемиплегия	гипомнезия, акалькулия				нет данных						нет данных
820215350096	БИГЕЛЬДИНОВ АХАТ КАЙРЖАНОВИЧ	40	22,41 kg/m2	Yes	Yes	OU-гиперметропия слабой степени	нет данных	No	No	No	нет данных	нет данных	Kazakh	ОБЛАСТЬ: Карагандинская , ГОРОД ОБЛ.ЗНАЧ.: Караганда	Alive	Alive	Alive	Alive	нет данных	Male	Yes	Yes	лобная доля слева	Yes	Yes	астроцитома	Subtotal Resection	IV	70	Амблиопия OU, хуже справа. Легкий центральный парез лицевого нерва слева.	норма	Симптоматическая эпилепсия по типу абсансов, Психоорганический синдром. Гипомнезия.	МР спектроскопия (MRS):пики ↑Ch, ↑Cr	60х80х78мм	На МР –трактографии (DTI) показывает полную сегментацию пучков лобной долей слева, с вовлечением в отек и оттеснением кортико-спинального трактаслева.	80	Амблиопия OU, хужесправа.	Норма	Гипомнезия				нет данных						нет данных
600405300671	ЗАКИМОВ НУРГАЗЫ ТУРСЫНХАНОВИЧ	62	25,71 kg/m2	Yes	No	Артериальная гипертензия 2. Риск 3. ХСНФКI(NYHA). Хронический поверхностный гастритв стадии ремиссии.	No	No	No	No	нет данных	нет данных	Kazakh	ОБЛАСТЬ:Восточно-казахстанская , РАЙОН: Жарминский , СЕЛЬСКИЙ ОКРУГ: Жангизтобинский , ПОСЕЛОК: Жангизтобе	Alive	Alive	Alive	20 months	нет данных	Male	Yes	Yes	лобно-теменной доли слева	Yes	No	нет данных	нет данных	нет данных	50	OU- амблиопия. Легкий центральный парез лицевого нерва справа.	Легкий правосторонний гемипарез.	Сенсо-моторная афазия. Психоорганический синдром.		4,0х3,5х3,0 см			OU- амблиопия. Легкий центральный парез лицевого нерва справа.	Легкий правосторонний гемипарез.	Сенсо-моторная афазия. Психоорганический синдром.				нет данных						нет данных
580506450342	ЛУЩАК РАИСА ПЕТРОВНА	64	26,72 kg/m2	Yes	Yes	Артериальная гипертензия 1 ст. Риск 3. НК 1. Дисметаболическая кардиомиопатия. OD-Ангиосклероз сосудов сетчатки умеренной степени. OS- нейроангиосклероз сосудов сетчатки умеренной степени.Узловой зоб 0 степени. Эутиреоз.	нет данных	No	No	No	нет данных	нет данных	Russian	ОБЛАСТЬ: Карагандинская , ГОРОД ОБЛ.ЗНАЧ.: Караганда	Alive	Alive	Alive	16 months	нет данных	Female	Yes	Yes	теменной доли слева	Yes	Yes	глиобластоме Grade 4.	Subtotal Resection	IV	70	норма	норма	Психоорганический синдром. Мозжечковая атаксия	МРспектроскопия (MRS):пик ↑Chо/Cr.	60х34х35мм	На МР –трактографии (DTI) показывает полное разрушение и вовлечение в отек верхнего и частично нижнего продольных пучков теменной и затылочных путей. Визуализируется разрушение валика мозолистого тела.	70	норма	норма	Мозжечковая атаксия. Психоорганический синдром.				нет данных						нет данных
621106400906	МЕНДИГАЛИЕВА АЛМА ЗАЙРОВНА	59	30,12 kg/m2	Yes	Yes	Артериальная гипертензия 3 степени, риск 4.	No	No	No	No	нет данных	нет данных	Kazakh	ОБЛАСТЬ: Атырауская , РАЙОН: Исатайский , СЕЛЬСКИЙ ОКРУГ: Исатай	Alive	Alive	Alive	Alive	нет данных	Female	Yes	Yes	теменно-зытылочной доли справа	Yes	Yes	Глиобластома (NOS, WHO grade 4)	Gross Total Resection	IV	70	OS – Парез отводящего нерва	норма	Цефалгический синдром.		4,5х4,5х3,5 см		70	OS – Парез отводящего нерва	норма	норма				нет данных						нет данных
700811300632	АНДРЕЕВ АНДРЕЙ ВАЛЕНТИНОВИЧ	51	31,56 kg/m2	Yes	Yes	Артериальная гипертензия 2 степени, риск 4. Сердечная недостаточность функциональный класс 1 (NYHA). Хроническая миелопролиферативная болезнь. Доброкачественная гиперплазия предстательной железы 1 степени ХНЗМ. Нарушение функции тазовых органов по типу недержание.	нет данных	No	No	No	нет данных	нет данных	Russian	ОБЛАСТЬ: Костанайская , ГОРОД ОБЛ.ЗНАЧ.: Костанай	Alive	Alive	Alive	22 months	11 months	Male	Yes	Yes	теменная доля справа	Yes	Yes	Глиобластома grade 4	Gross Total Resection	IV	70	норма	левосторонний гемипарез			размер ложа составил не менее 5,0х4,0х5,5см		40	норма	Левосторонняя гемиплегия	норма				нет данных						нет данных
790129403263	КАЛИЕВА АЙНУР ДЕМЕСИНОВНА	43	23,78 kg/m2	No	No	(D50.9 ) Железодефицитная анемия неуточненная. Астигматизм	No	нет данных	нет данных	No	нет данных	нет данных	Kazakh	ОБЛАСТЬ: Кызылординская , РАЙОН: Казалинский , ПОСЕЛОК: Айтеке Би	Alive	Alive	Deceased	7 months	11 months	Female	Yes	Yes	височная доля слева	No	No	Глиобластома grade 4	Gross Total Resection	IV	70	OU-амблиопия.	норма	Цефалгический синдром.		Размер после операционного ложа 8,0х6,5х6,0 см.		90	OU-амблиопия.	норма	норма				нет данных						нет данных
670216401255	ОРАЗБАЙ ЛӘЙЛА САЛИҚЫЗЫ	55	19,79 kg/m2	Yes	No	Вторичная миокардиодистрофия. ГЭРБ 0-1 степени.	нет данных	No	No	No	нет данных	нет данных	Kazakh	ОБЛАСТЬ: Мангистауская , ГОРОД ОБЛ.ЗНАЧ.: Актау	Alive	Alive	Alive	23 months	11 months	Female	Yes	Yes	лобно-височной доли слева	Yes	No	Глиобластома grade 4	Gross Total Resection	IV	70	норма	Правосторонний гемипарез.	Моторная афазия		Размер послеоперационного ложасоставил размером 5,5х4,0х5,0см	На МР –трактографии (DTI) показывает сегментацию, оттеснение, с вовлечением в отек верхнего и нижнего продольных трактов слева, оттесенение и вовлечение в отек левого кортико-спиннального тракта	70	норма	Правосторонний гемипарез.	Моторная афазия				нет данных						нет данных
630913300718	СЕЙСЕМБАЕВ НИЯЗБЕК ТЕМИРБОЛАТОВИЧ	59	25,61 kg/m2	Yes	No	Артериальная гипертензия 2 степени, риск 4. ХСНФК0. Хронический неатрофический эритематозный гастрит. Аденома надпочечника малого размера,гормонально неактивная. OU– Начальная возрастная катаракта.Миопия слабой степени. Ангиопатия сосудов сетчатки.	No	No	No	No	нет данных	нет данных	Kazakh	ОБЛАСТЬ: Павлодарская , ГОРОД ОБЛ.ЗНАЧ.: Павлодар	Alive	Alive	Alive	24 months	нет данных	Male	Yes	Yes	Лобная доля справа	Yes	No	Глиобластома, NOS, G=4.	Subtotal Resection	IV	70	норма	норма	Судорожный синдром	МР спектроскопия (MRS) ТЕ:144.0: пики Chо↑, NAA↓.	54 мм х 52 х 40мм	МР–трактография (DTI) - разрушение трактов лобных (ассоциативных) волокон справа	70	норма	норма	Судорожный синдром				нет данных						нет данных
450113400093	КОЛЕСНИЧЕНКО ЛЮДМИЛА ИЛЬИНИЧНА	77	31,22 kg/m2	Yes	Yes	Артериальная гипертензия 3ст, риск 4.	нет данных	No	No	No	нет данных	нет данных	Russian	ОБЛАСТЬ: Акмолинская , РАЙОН: Бурабайский , ПОСЕЛОК: Бурабай	Alive	Alive	Deceased	5 months	нет данных	Female	Yes	Yes	Лобная, теменная доля справа	Yes	Yes	глиобластоме, NOS, G=4.	нет данных	IV	70	OU-амблиопия.	левосторонний гемипарез	Структурная фокальная эпилепсия.		4,0х2,5х3,0 см		50	OU-амблиопия.	Левосторонний плегия в руке, парез в ноге	Структурная фокальная эпилепсия.				нет данных						нет данных
800208300928	ДОЛЖЕНКО АЛЕКСАНДР НИКОЛАЕВИЧ	42	27,72 kg/m2	Yes	Yes	(K29.3 ) Хронический поверхностный гастрит	No	No	No	No	нет данных	нет данных	German	ОБЛАСТЬ:Павлодарская , РАЙОН: ТЕРЕҢКӨЛ, СЕЛЬСКИЙ ОКРУГ: ТЕРЕНКОЛЬСКИЙ, АУЛ(СЕЛО): ТЕРЕНКОЛЬ	Alive	Alive	Alive	12 months	нет данных	Female	Yes	Yes	височной доли справа	Yes	Yes	глиобластоме,NOS, WHO grade 4.	Subtotal Resection	IV	80	Аносмия.	норма	Судорожный синдром	МР-спектроскопия (MRS) ТЕ: 35.0: пикиMio↑, Chо↑, NAA↓, La/Lip↑.	66 мм х 42 х 46мм	МР–трактография (DTI) - разрушение нижнего продольного пучкасправа.	80	Аносмия.	норма	Судорожный синдром				нет данных						нет данных
601115450026	КОНОВАЛОВА ВАЛЕНТИНА ПЕТРОВНА	61	38,37 kg/m2	Yes	Yes	Первичный гипотиреоз. Артериальной гипертензией 2 степени, риск4. ХСН ФК I (NYHA). НРС. Фибрилляция предсердий пароксизмальная форма EHRA IIb. OU- гипертонический ангиосклероз. Хронический холецистопанкреатит. Киста левой почки. Мелкие миомы матки. Кистозное образование в левом яичнике. Хронический колит. Хронический смешанный геморрой. Хронический атрофический гастрит. Спленомегалия.	No	No	No	No	нет данных	нет данных	Russian	ГОРОД РЕСП.ЗНАЧ.: НУР-СУЛТАН	Alive	Alive	Deceased	8 months	нет данных	Female	Yes	Yes	лобных долей обеих	Yes	Yes	глиобластоме, NOS, WHOgrade 4.	нет данных	IV	60	OU-амблиопия.	норма	Психоорганический синдром.	МРспектроскопия (MRS) ТЕ: 144.0:пики Chо↑, NAA↓.	70 мм х 72 х 40мм.	МР–трактография (DTI) - разрушение трактов лобных (ассоциативных) волокон и мозолистого тела(комиссуральные).	60	OU-амблиопия.	норма	Психоорганический синдром.				нет данных						нет данных
670606301635	МУСИН ЖАНГРБЕК ДАЙНОВИЧ	55	31,83 kg/m2	No	No	Артериальная гипертензия 2 степени, риск 4.CH I(NYHA). Хронический бронхит. Хронический гастрит. Холецистит. ОU- Пресбиопия. Фоновая ретинопатия.	No	No	No	No	нет данных	нет данных	Kazakh	ОБЛАСТЬ:Западно-казахстанская , РАЙОН: Акжаикский , СЕЛЬСКИЙ ОКРУГ: Тайпакский , АУЛ(СЕЛО): Тайпак	Alive	Alive	Alive	Alive	нет данных	Male	Yes	Yes	лобной доле слева	No	No	глиобластоме, grade-4.	нет данных	IV	70	OU-амблиопия.	Правосторонний гемипарез.			Размер послеоперационного ложа не менее 4,0х4,0х4,5см		70	OU-амблиопия.	Правосторонний гемипарез.					нет данных						нет данных
861012301837	ОМАРОВ КАНАТ БЕКМУРАТОВИЧ	36	23,14 kg/m2	Yes	Yes		No	No	No	Yes	нет данных	нет данных	Kazakh	ОБЛАСТЬ:Кызылординская , РАЙОН: Жанакорганский , СЕЛЬСКИЙ ОКРУГ: Аккорганский , АУЛ(СЕЛО): Тугискен	Alive	Alive	Alive	Alive	52 months	Male	Yes	Yes	лобной доле слева	Yes	Yes	Олигодендроглиома Grade 3.	Subtotal Resection	III	70	норма	норма	Судорожный синдром		Размер послеоперационного ложасоставил неменее 4*4*3,5см.	DTI-трактография: визуализируется частичная сегментация и вовлечение в отек верхних и нижних продольных путей лобно-височной долей левого полушария.	70	норма	норма	Судорожный синдром				нет данных						нет данных
651217400628	БАТКАЛОВА НУРГУЛЬ ЗИЯДАНОВНА	56	31,62 kg/m2	No	Yes	I11.9 Артериальная гипертензия 3 степени, риск ССО высокий. Осложнение: ХСНФК 0 (NYHA). Хронический бронхит. K29.5 Хроничский гастрит. К76.0 Стеатоз печени. K86.1 Хронический панкреатит в стадии ремиссии. К81.1 Хронический холецистит.	No	No	No	No	нет данных	нет данных	Kazakh	ГОРОД РЕСП.ЗНАЧ.: НУР-СУЛТАН	Alive	Alive	Deceased	5 months	нет данных	Female	Yes	Yes	опухолевое образование, инфильтрирующее ограду,скорлупу, таламус, нижний рогзаднего бокового желудочка по периферии вызывая их дислокацию,с распространением в ножкумозга, черезствол мозолистого тела в лобно-теменную долю правого полушария	No	Yes	глиобластоме, NOS, WHOgrade 4.	Subtotal Resection	IV	50	Глоточный и небный рефлексы слегкаснижены слева	Тетрапарез	Психоорганический синдром	МР спектроскопия (MRS):пики ↑Ch/Cr.	53х40х45мм	На МР – трактографии (DTI) показываетсегментацию подкорковых путей (кортикоспиннальный трактслева, комиссуральныетракты мозолистого тела).	30	Центральный парез лицевого нерва справа.	Правосторонняя гемиплегия	Психоорганический синдром.				нет данных						нет данных
620701402895	КЛЮЕВА НАДЕЖДА СЕРГЕЕВНА	60	35,49 kg/m2	Yes	No	Артериальная гипертензия 2 степени, риск 3. ДЭП, декомпенсация. Варикозное расширение вен нижних конечностей. ХВН1 степени. СЕАРС1.OU– Нисходящая атрофия зрительного нерва	No	No	No	No	нет данных	нет данных	Russian	ОБЛАСТЬ: Восточно-казахстанская , ГОРОД ОБЛ.ЗНАЧ.: Усть-каменогорск	Alive	Alive	Deceased	5 months	нет данных	Female	Yes	Yes	теменно-затылочной долей слева	Yes	No	Глиобластома, NOS, WHOgrade 4	Subtotal Resection	IV	70	OU-амблиопия.	норма	Психоорганический синдром	МР спектроскопия (MRS):пик ↑Chо/Cr.	55х20х17мм,	На МР –трактографии (DTI) показывает полное разрушение и вовлечение в отек продольных пучков теменной и затылочных путей слева, также разрушениетрактов валика мозолистого тела.	70	OU-амблиопия.	норма	Психоорганический синдром.				нет данных						нет данных
851112302629	ТЮЛЮПОВ АЛЕКСАНДР МИХАЙЛОВИЧ	36	29,36 kg/m2	Yes	No		нет данных	No	No	No	нет данных	нет данных	Татарин	ОБЛАСТЬ:Восточно-казахстанская , РАЙОН: Бородулихинский , СЕЛЬСКИЙ ОКРУГ: Бородулихинский , АУЛ(СЕЛО): Бородулиха	Alive	Alive	Alive	Alive	71 months	Male	Yes	Yes	лобной доле справа	Yes	No	Астроцитома	Gross Total Resection	IV	70	OU-амблиопия.	левосторонний гемипарез	Судорожный синдром	МРспектроскопия (MRS):неоднозначные показатели повышения пиков ↑Ch, ↑Cr,с низким пиком NAA.	98х92х84мм	На МР –трактографии (DTI) показывает полную сегментацию верхнего и нижнего продольных пучков лобной доли справа	70	OU-амблиопия.	левосторонний гемипарез	Судорожный синдром				70	норма	Левосторонний гемипарез.	Судорожный синдром			70
720424399014	НУРАШОВ ТИМУР АБДИВАЛИЕВИЧ	50	27,76 kg/m2	No	Yes	Артериальная гипертензия IIIст, риск 3. СНФК1 (NYHA),стадия В (АСС/АНА). Сахарный диабет 2 типа	нет данных	No	No	No	нет данных	нет данных	Kazakh	ОБЛАСТЬ:ТУРКЕСТАНСКАЯ, РАЙОН: САЙРАМСКИЙ, СЕЛЬСКИЙ ОКРУГ: АКСУКЕНТСКИЙ, АУЛ(СЕЛО): АКСУ	Alive	Alive	Alive	Alive	нет данных	Male	Yes	Yes	лобной доле справа	No	Yes	глиобластоме, NОS, WHO grade 4	Subtotal Resection	IV	60	OU-амблиопия.	левосторонний гемипарез	Критика и адекватность резко снижена. Счет снижен. Дезориентирован во времени	МРспектроскопия (MRS) ТЕ: 35: пики Chо/Cr↑, NAA↓.	115х67х68мм.	МР–трактография (DTI) - разрушение трактов лобных (ассоциативных) волокон справа.	70	OU-амблиопия.	левосторонний гемипарез					нет данных						нет данных
650201400519	КУЗЕМБАЕВА ДИНА МОЛДАКАНОВНА	57	27,18 kg/m2	No	No	Пресбиопия	нет данных	No	No	No	нет данных	нет данных	Kazakh	ОБЛАСТЬ: Жамбылская , ГОРОД ОБЛ.ЗНАЧ.: Тараз	Alive	Alive	Alive	Alive	нет данных	Female	Yes	Yes	затылочной доли слева	No	No	глиобластоме, NOS, WHO grade 4, ICD-O code 9440/3.	Subtotal Resection	IV	70	OU-амблиопия.	норма	Цефалгический синдром.	МРспектроскопия MRS: ТЕ:35 Соотношение: Cho/Cr↑.	40х34х38мм	На МР – трактографии (DTI) отмечается сегментация ассоциативных путей затылочной доли слева, с вовлечением в отек кортикоспиннального тракта слева.	70	OU-амблиопия.	норма					нет данных						нет данных
720803402058	САРСЕНОВА ГУЛФАЙРУЗ МАХКАМБАЕВНА	50	22,77 kg/m2	No	No	Хронический гастрит.	нет данных	No	No	No	нет данных	нет данных	Kazakh	ОБЛАСТЬ:ТУРКЕСТАНСКАЯ, РАЙОН: МАКТААРАЛЬСКИЙ, СЕЛЬСКИЙ ОКРУГ: ЫНТЫМАКСКИЙ, АУЛ(СЕЛО): НУРАУЛ,	Alive	Alive	Alive	Alive	нет данных	Female	Yes	Yes	лобной доли справа	No	No	Олигодендроглиома grade 3	Subtotal Resection	III	70	OU-амблиопия.	Левосторонний гемипарез.	Психоорганический синдром. Судорожный синдром.		89х64х83мм	На МР – трактографии (DTI) показывает полную сегментацию верхнего и нижнего продольных пучков лобной доли справа.	70	OU-амблиопия.	Левосторонний гемипарез.	Судорожный синдром				нет данных						нет данных
630818300934	КАЛЕНИКОВ СЕРГЕЙ НИКОЛАЕВИЧ	59	33,80 kg/m2	No	No	Артериальная гипертензия 3ст, риск 4. ХСН 1 ФК(NYHA). Стеатоз печени. Хронический панкреатит в стадии ремиссии. Хронический гастрит в стадии ремиссии. Хронический пиелонефрит, латентное течение. Хронический пылевой бронхит в стадии ремиссии. Силикоз. ДН 2-3. Сахарный диабет 2 типа, впервые выявленный.	нет данных	No	No	No	нет данных	нет данных	Russian	ОБЛАСТЬ:Восточно-казахстанская , ГОРОД ОБЛ.ЗНАЧ.: Риддер , СЕЛЬСКИЙ ОКРУГ: Ульбинский , ПОСЕЛОК: Ульба	Alive	Deceased	Deceased	2 months	нет данных	Male	Yes	Yes	лобной доли справа	No	No	глиобластоме NOS G-4,	Subtotal Resection	IV	80	OU-амблиопия.	Правосторонний гемипарез.	Цефалгический синдром.	МРспектроскопии 35 ТЕ:не информативно (пациент двигался).	66х29х45,8мм.	МР трактография (DTI) выявленасегментация трактов мозолистого телас оттеснением и вовлечением в отек корково-ядерных путей справа.	20	OU-амблиопия.	тетрапарез
760524300958	ЖАНАБАЕВ ЕРЖАН БАЙНАЗАРОВИЧ	46	29,05 kg/m2	Yes	Yes	Артериальная гипертония 2 степени, риск 2. Хронический бронхит. Хронический холецистопанкреатит. Хронический простатит.	нет данных	No	No	No	нет данных	нет данных	Kazakh	ОБЛАСТЬ: Актюбинская , РАЙОН: Алгинский , ГОРОД РАЙ.ЗНАЧ.: Алга ,	Alive	Alive	Alive	Alive	6 months	Male	Yes	Yes	лобной доли слева	Yes	Yes	глиобластоме, grade-4	нет данных	IV	70	Центральный парез лицевого нервасправа	Правосторонний гемипарез.	Судорожный синдром.		2,0х2,5х3,0см		80	норма	норма	Судорожный синдром.				70	OU-амблиопия.	норма	Судорожный синдром.			70
630223301874	СУЛЕЙМЕНОВ ТЛЕУБЕК АЙТМУКАШЕВИЧ	59	21,05 kg/m2	No	No	Хронический гепатит В, минимальной степени активности.ОUгиперметропия слабой степени. Пресбиопия. Ангиопатия сосудов сетчатки. Неэрозивный эзофагит. Хронический смешанный гастрит, не полная ремиссия. Гиперплазия предстательной железы	No	No	No	Yes	нет данных	нет данных	Kazakh	ГОРОД РЕСП.ЗНАЧ.: НУР-СУЛТАН	Alive	Alive	Alive	23 months	15 months	Male	Yes	Yes	висчной доли справа	No	No	глиобластоме, grade-4.	Gross Total Resection	IV	80	норма	норма	Цефалгический синдром.	МРспектроскопия (MRS): пики Chо, NAА не определяются.	47x60x50 мм	На МР – (DTI) тракты в области опухолевого образования правой височной доли частично сегментированы и оттеснены.	80	норма	норма					нет данных						нет данных
910812302090	МАХАНОВ ЕРСҰЛТАН ҚАСЫМҰЛЫ	31	30,42 kg/m2	No	No	Локальный пневмофиброз. Эрозивный гастрит в стадии неполной ремиссии. Экзогенное ожирение 1 степени	нет данных	No	No	No	нет данных	нет данных	Kazakh	ОБЛАСТЬ: Актюбинская , ГОРОД ОБЛ.ЗНАЧ.: Актобе	Alive	Alive	Alive	Alive	нет данных	Male	Yes	Yes	лобной доли справа	No	No	Олигодендроглиома	Gross Total Resection	III	80	норма	норма	Симптоматическая эпилепсия.		77x90x62 мм		80	норма	норма	Симптоматическая эпилепсия.				нет данных						нет данных
850717450641	ШЕМЕТ МАРИЯ ВАЛЕРЬЕВНА	37	36,51 kg/m2	Yes	Yes	Миопический астигматизм ОU. Ангиопатия сосудов сетчатки ОU. Диастолическая дисфункция левого желудочка 1степени. Хронический холецистит. Хронический панкреатит.	нет данных	No	No	No	нет данных	нет данных	German	ГОРОД РЕСП.ЗНАЧ.: НУР-СУЛТАН	Alive	Alive	Alive	Alive	нет данных	Female	Yes	Yes	теменной доли слева	Yes	Yes	глиобластоме, grade- 4.	Gross Total Resection	IV	80	Центральный парез лицевого нерва справа.	норма	Элементы моторной афазии. Акалькулия. Аграфия	МРспектроскопия (MRS): пики Chо↑.	47x65x60 мм	На МР – (DTI) тракты в области опухолевого образования левой теменной доли частично сегментированы и оттеснены	70	Центральный парез лицевого нерва справа.	норма	Элементы моторной афазии. Акалькулия. Аграфия				нет данных						нет данных
921114450047	МЕНСИИТОВА АЙЖАН АРМАНОВНА	30	17,22 kg/m2	No	No	Болезнь печени неуточненная (Впервые в жизни зарегистрированное хроническое или установленное впервые)Иммунитет в следствии вакцинации против вирусного гепатита В. Реактивный гепатит. Дуоденогастральный рефлюкс. Бульбит.	нет данных	No	No	No	нет данных	нет данных	Kazakh	ГОРОД РЕСП.ЗНАЧ.: НУР-СУЛТАН	Alive	Alive	Alive	Alive	6 months	Female	Yes	Yes	височной доли слева	No	No	глиобластоме, NOS, WHOgrade 4.	Subtotal Resection	IV	60	Центральный парез лицевого нервасправа.	норма	Судорожный синдром. Психоорганический синдром.	МР спектроскопия (MRS): пики Chо, NAА не определяются.	75x56x65 мм	На МР – (DTI) тракты в области опухолевого образования левой височной доли сегментированы и оттеснены.	60	Центральный парез лицевого нервасправа.	норма	Судорожный синдром. Психоорганический синдром. Акалькулия,аграфия, дислексия, память выраженно снижена				нет данных						нет данных
740426402528	МАХАТОВА КУРАЛАЙ МУСАЕВНА	48	28,73 kg/m2	No	Yes	Стеатоз печени. Хронический панкреатитв стадии ремиссии. Хронический холециститв стадии ремиссии. Хронический гастритв стадии ремиссии. Хронический пиелонефрит, латентноетечение. Хронический бронхитв стадии ремиссии.Остаточные изменения после перенесенного ТВС легких.ДН0. Симптоматическая гипертония на фоне объемного образования г/м.	Yes	No	No	No	нет данных	нет данных	Kazakh	ОБЛАСТЬ: Жамбылская , ГОРОД ОБЛ.ЗНАЧ.: Тараз	Alive	Alive	Alive	24 months	20 months	Female	Yes	Yes	височной доли слева	No	Yes	Глиобластома, IDH-wildtype, G=4, ICD-Ocode 9440/3.	Gross Total Resection	IV	80	амблиопия слева.	норма	Цефалгический синдром.	МР спектроскопия (MRS): пики Chо↑, NAА↓.	45мм х 56мм х 52мм	На МР – (DTI) тракты в области опухолевого образования левой височной доли сегментированы и оттеснены вправо.	80	норма	норма					80	норма	норма				80
800511301836	ҒАЗИЗОВ ТАХИР ҒАЛИДЕНҰЛЫ	42	32,82 kg/m2	Yes	Yes	(K81.1 ) Хронический холецистит. Хронический панкреатит. Хронический гастродуоденит.	No	No	No	No	нет данных	нет данных	Kazakh	ОБЛАСТЬ: Атырауская , ГОРОД ОБЛ.ЗНАЧ.: Атырау	Alive	Alive	Alive	34 months	8 months	Male	Yes	Yes	теменной доли справа	Yes	Yes	глиобластоме, IDH-wildtype, WHOgrade 4, ICD-Ocode 9440/3.	Subtotal Resection	IV	70	OU-амблиопия.	Левосторонний гемипарез.	Судорожный синдром.		6,0х6,0х5,0 см	МР-трактография (DTI) - показываетсегментацию и оттеснение правого кортико-спиннального тракта, с вовлечением в отек путей височной и частично лобно-затылочных долей правого полушария.	70	OU-амблиопия.	Легкий левосторонний гемипарез.	Судорожный синдром.				70	OU-амблиопия.	Легкий левосторонний гемипарез.	Судорожный синдром.			70
981108301000	ЕРІМБЕТ МЕЙІРЖАН БЕРІКҰЛЫ	24	16,46 kg/m2	No	No	ДЖВП. Полип желчного пузыря. Хронический гастрит в стадии ремиссии. Хронический пиелонефрит, латентноетечение. Нефроптозсправа.	нет данных	No	No	No	нет данных	нет данных	Kazakh	ОБЛАСТЬ:ТУРКЕСТАНСКАЯ, РАЙОН: ТОЛЕБИЙСКИЙ, ГОРОД РАЙ.ЗНАЧ.: ЛЕНГЕР	Alive	Alive	Alive	14 months	нет данных	Male	Yes	Yes	лобной доли справа	No	No	глиобластоме, IDH-wildtype, WHO grade 4, ICD-O code 9440/3.	нет данных	IV	70	OU-амблиопия.	норма	Судорожный синдром.		2,0х1,5х2,0 см		70	Центральный парез лицевого нерва слева.	норма	Судорожный синдром.				нет данных						нет данных
601229300995	КАБИРОВ ЖОЛДАС КАЛИЕВИЧ	62	19,71 kg/m2	No	No	Артериальная гипертензия 1 степень, риск 3. СНФК 1 (NYHA). Состояние после перенесенного ОНМК по ишемическому типу от 14.11.2022г. (H52.1 ) Миопия	No	No	No	No	нет данных	нет данных	Kazakh	ОБЛАСТЬ:ТУРКЕСТАНСКАЯ, РАЙОН: КАЗЫГУРТСКИЙ, СЕЛЬСКИЙ ОКРУГ: КАЗЫГУРТСКИЙ, АУЛ(СЕЛО): КАЗЫГУРТ	Alive	Alive	Deceased	8 months	нет данных	Male	Yes	Yes	лобной доли слева	No	No	глиобластоме, NOS, WHOgrade 4.	нет данных	IV	60	Центральный парез лицевого нерва слева. OU-амблиопия.	Правосторонний гемипарез	Моторная афазия. Акалькулия	МР спектроскопия (MRS) ТЕ: 35: пики Chо/Cr↑, NAA↓.	81х82х63мм.	МР–трактография (DTI) - разрушение трактов лобных (ассоциативных и комиссуральных) волокон слева и мозолистого тела, с оттеснением кортикоспинального тракта слева дорсально с вовлечением в отек.	30	Центральный парез лицевого нерва слева. OU-амблиопия.	тетрапарез	Сопор				нет данных						нет данных
610914401289	ЖУРАВЛЁВА ТАТЬЯНА НИКОЛАЕВНА	61	28,12 kg/m2	No	No	Артериальная гипертензия 3 степени группа риска 4 (ОН. МК. ГЛЖ). Атеросклероз аорты. Вторичная кардиомиопатия. ХСНФК1 стадия а (АСа/АНа). ХПБ 2-СКФ-ЕPI-78,8 мл/мин/м2.НРС и проводимости: синусовая тахикардия, Неполная блокада правой ножки пучка Гиса Состояние после ОНМК по ишемическому типа в бассейне левой СМА, атеротромботический вариант от 15.10.2022г (K29.7 ) Гастрит неуточненный	No	No	No	No	нет данных	нет данных	German	ОБЛАСТЬ: Карагандинская , ГОРОД ОБЛ.ЗНАЧ.: Караганда	Alive	Alive	Alive	13 months	нет данных	Female	Yes	Yes	височной и частично лобной долей слева	No	No	Глиобластома	Gross Total Resection	IV	70	норма	норма	Структурная эпилепсия. Гипомнезия. Сенсомоторная афазия.		58х35,9х46мм	МР–трактография (DTI) - разрушение трактов височной доли (ассоциативных и комиссуральных) волокон слева, с оттеснением кортикоспинального тракта слева дорсально с вовлечением в отек.	30	OИ-амблиопия	Правосторонний гемипарез до плегии в верхней конечности.	Структурная эпилепсия. Гипомнезия. Сенсомоторная афазия.				нет данных						нет данных
810619302576	ПОЛЕШКО ВЛАДИМИР ВЛАДИМИРОВИЧ	41	27,68 kg/m2	Yes	Yes	Хронический гастрит. J42. Хронический бронхит. OUАнгиопатия сосудов сетчатки.	No	Yes	No	No	нет данных	нет данных	Russian	ОБЛАСТЬ:Жетысуская , ГОРОД ОБЛ.ЗНАЧ.: ТАЛДЫКОРГАН, СЕЛЬСКИЙ ОКРУГ: ЕРКИНСКИЙ, АУЛ(СЕЛО): ЕРКИН	Alive	Alive	Alive	Alive	15 months	Male	Yes	Yes	лобной доли справа	Yes	Yes	глиобластоме, NOS, WHOgrade 4.	Gross Total Resection	IV	70	OU-амблиопия.	норма	Судорожный синдром. Гипомнезия, акалькулия.		30,2х28,9х32,3мм	МР–трактография (DTI) - разрушение трактов лобной доли справа (ассоциативных и комиссуральных) волокон слева, с оттеснением правого кортикоспинального тракта дорсально, до 1,9мм и вовлечением его отек.	70	Парез лицевого нерва слева.	Левосторонний гемипарез.	Судорожный синдром. Гипомнезия, акалькулия.				нет данных						нет данных
040509500512	ЕГІНБАЙ САМАТ ТЛЕУХАНҰЛЫ	18	18,08 kg/m2	No	No	Правосторонний спонтанный пневмоторакс(малый).	No	No	No	No	нет данных	нет данных	Kazakh	ОБЛАСТЬ: Улытауская , ГОРОД ОБЛ.ЗНАЧ.: ЖЕЗКАЗГАН	Alive	Deceased	Deceased	2 months	нет данных	Male	Yes	Yes	лобно-височной долей справа	No	No	диффузной глиоме средней линии, H3 К27-altered, WHOgrade 4, ICD-Ocode 9385/3.	Subtotal Resection	IV	50	OU-амблиопия. Полуптоз справа.Центральный парез левого лицевого нерва.	Левосторонний гемипарез	Судорожный синдром. Психоорганический синдром	МРспектроскопия (MRS): высокий пикChо/Cr, выраженная депрессия.	91х73х95мм	На МР –трактография (DTI) показывает разрушение трактов правой лобно-височной и частично волокон (ассоциативных и комиссуральных путей),с оттеснением и вовлечением в опухолевую массу правого кортикоспинального тракта.	50	OU-амблиопия. Полуптоз справа.Центральный парез левого лицевого нерва.	Левосторонний гемипарез	Судорожный синдром.		66х38х87мм		нет данных						нет данных
660906402430	ЕЛЕМЕСОВА СӘУЛЕ ТӨЛЕГЕНҚЫЗЫ	56	32,05 kg/m2	нет данных	нет данных	Хронический бронхит. Двусторонний пневмофиброз. Каликоцелиоэктазии обеих почек. Хронический панкреатит. Гепатит С. Ангиоэнцефалопатия. Артериальная гипертензия 2 степени, риск ССО средний. ХСН1 ФК.	No	No	No	No	нет данных	нет данных	Kazakh	ОБЛАСТЬ: Кызылординская , ГОРОД ОБЛ.ЗНАЧ.: Кызылорда	Alive	Alive	Alive	7 months	нет данных	Female	Yes	Yes	лобной доли слева с прорастанием в мозолистое тело	нет данных	нет данных	глиобластоме, NOS, WHOgrade 4.	Subtotal Resection	IV	60	OU-амблиопия.	норма	Психоорганический синдром.		3,0х3,5х2,5см		50	OU-амблиопия.	Правосторонний гемипарез.			30мм х 25мм х 36мм		нет данных						нет данных
591230400794	АСКАРОВА ГАУКАР КАБЫЛДИНОВНА	63	24,65 kg/m2	Yes	Yes	Артериальная гипертензия 3, риск ССО высокий. СН 1 ФК (NYHA).	нет данных	No	No	No	нет данных	нет данных	Kazakh	ГОРОД РЕСП.ЗНАЧ.: Астана	Alive	Alive	Alive	21 months	7 months	Female	Yes	Yes	лобно-теменной доли справа	Yes	Yes	глиобластоме, IDH-wildtype, WHO grade 4, ICD-O code 9440/3	Subtotal Resection	IV	50	Центральный парез лицевого нерва слева.	Левосторонний гемипарез	Судорожный синдром	НаМРспектроскопии (SV- ТЕ 35): 1. Повышение пика Lip/Lac комплекса в лобной доле – признак некроза. 2. Втеменной долесправа – пики Cho↑, Cr↑ повышены.	42,6х25,3х42,1мм.	МР трактография (DTI) – сегментация трактов мозолистого тела с оттеснением и вовлечением в отек корково-ядерных путей справа.	50	Центральный парез лицевого нерва слева.	Левосторонний гемипарез	Судорожный синдром		19,8х12х20мм		нет данных						нет данных
990826350223	АБДИКАРИМОВ ДАРХАН ЖУМАКАНУЛЫ	23	23,88 kg/m2	No	No	Хронический бронхит вне обострения. ДН0ст. Хронический холецистит в стадии ремиссии. Хронический гастрит в стадии ремиссии. Микролиты обеих почек.	нет данных	No	No	No	нет данных	нет данных	Kazakh	ОБЛАСТЬ: Костанайская , ГОРОД ОБЛ.ЗНАЧ.: Лисаковск	Alive	Alive	Deceased	7 months	нет данных	Male	Yes	Yes	теменно-затылочной долей слева	No	No	глиобластоме, NOS, WHO grade 4.	Subtotal Resection	IV	70	Амблиопия с обеих сторон, хужеслева(слева видиттолько силуэты,свет). Глазные щели OD>OS. Полуптозслева. Мидриаз OU. Расходящееся косоглазиеслева.	Левосторонний гемипарез	Психоорганический синдром. Цефалгический синдром	МРспектроскопия (MRS): пик ↑Chо/Cr.	83х62х73мм	На МР – трактографии (DTI) показывает полное разрушение и вовлечение в отек продольных пучков теменной и затылочных путей слева, также разрушение трактов валика мозолистого тела	60	Амблиопия с обеих сторон, хужеслева(слева видиттолько силуэты,свет). Глазные щели OD>OS. Полуптозслева. Мидриаз OU. Расходящееся косоглазиеслева.	норма	Психоорганический синдром.				нет данных						нет данных
830610300702	ТОКТАГАНОВ АРДАК АЗАТОВИЧ	39	34,82 kg/m2	Yes	Yes	Вторичная миокардиодистрофия смешанного генеза.ХСНФК 1.	нет данных	No	No	No	нет данных	нет данных	Kazakh	ОБЛАСТЬ: Восточно-казахстанская , ГОРОД ОБЛ.ЗНАЧ.: Семей	Alive	Alive	Alive	63 months	45 months	Male	Yes	Yes	теменно-височных долей справа	Yes	Yes	Глиома, NEC	Gross Total Resection		70	биназальная гетеронимная гемианопсия.	норма	Судорожный синдром	МР спектроскопия (MRS): показатели пиков ↑Ch, ↑Cr повышены,с низким пиком NAA.	52,7х35,4х46мм	На МР – трактографии (DTI) показывает полную сегментацию путей теменной доли слева. Кортикоспинальный тракт справа оттеснен латерально, локально сегментирован.	70	биназальная гетеронимная гемианопсия.	норма	Судорожный синдром				нет данных						нет данных
610701300971	ЯРКОВОЙ ВИКТОР АНАТОЛЬЕВИЧ	61	35,92 kg/m2	No	No	Артериальная гипертензия 3, риск ССО очень высокий. СНссохранной ФВ (АСС/АНА). Сахарный диабет 2 типа, декомпенсированный. Нефропатия смешанного генеза. ХБПС1 (СКФ по формуле CKD-EPI = 97 мл/мин/1,73м2). Хронический бронхит вне обострения. ДН0ст. Стеатоз печени. Хронический холецистит в стадии ремиссии. Хронический панкреатит в стадии неполной ремиссии. Хронический гастрит в стадии ремиссии. Хрон…	No	No	No	No	нет данных	нет данных	Russian	ОБЛАСТЬ: Костанайская , ГОРОД ОБЛ.ЗНАЧ.: Рудный	Alive	Alive	Deceased	5 months	нет данных	Male	Yes	Yes	лобной, теменно-затылочной доли справа	No	No	глиобластоме, NOS, WHOgrade 4.	нет данных	IV	70	Амблиопия OU.	Левосторонний гемипарез.	Психоорганический синдром		4,0х4,5х3,0см		70	Амблиопия OU.	Левосторонний гемипарез.					нет данных						нет данных
530528450053	ЖДАНОВА ЛЮБОВЬ ИННОКЕНТЬЕВНА	69	25,71 kg/m2	No	No	Сахарный диабет 2 типа, декомпенсированный. Мультифокальный атеросклероз. ИБС. Стенокардия напряжения ФК1. Артериальная гипертензия 2, рискССО высокий. ХСН1 ФК ФК (NYHA). Хронический бронхит вне обострения. ДН0ст. Хронический гастрит в стадии ремиссии. Варикозная болезнь вен нижних конечностей. ХВНС 2 степени. Инфекция мочевыводящих путей.	No	No	No	No	нет данных	нет данных	Russian	ОБЛАСТЬ: Павлодарская , ГОРОД ОБЛ.ЗНАЧ.: Павлодар	Alive	Deceased	Deceased	4 months	нет данных	Female	Yes	Yes	теменно-височных долей	No	No	глиобластоме, NOS, WHO grade 4.	нет данных	IV	40	Амблиопия OU. Центральный парез лицевого нерва слева	Правосторонний гемипарез	Психоорганический синдром		6,0х5,0см		40	Амблиопия OU. Центральный парез лицевого нерва слева	Правосторонний гемипарез					нет данных
750601400485	БАЛАБАЕВА АЙНУР БОРАНБАЕВНА	47	25,81 kg/m2	нет данных	нет данных	Хронический бронхит вне обострения.ДН0. хронический эррозивный гастрит в стадиинеполной ремиссии. ЖКБ. хронический калькулезный холецистит в стадии ремиссии. Хронический пиолонефрит латентноетечение. ИМВП	нет данных	No	No	No	нет данных	нет данных	Kazakh	ГОРОД РЕСП.ЗНАЧ.: ШЫМКЕНТ	Alive	Alive	Alive	10 months	нет данных	Female	Yes	Yes	лобной доли слева	нет данных	нет данных	глиобластоме, NOS, WHO grade 4.	Gross Total Resection	IV	70	Центральный парез лицевого нерва справа.	Нижний монопарез слева	Атаксия	МР спектроскопия (MRS): неоднозначные показатели повышения пиков ↑Ch, ↑Cr,с низким пиком NAA.	43,7х34,2мм	На МР – трактографии (DTI) показывает полную сегментацию путей лобной доли слева.	70	Центральный парез лицевого нерва справа.	Нижний монопарез слева	Атаксия				нет данных						нет данных
020208500275	СЕЙТҚАНОВ ЕРАСЫЛ АРЫСТАНҰЛЫ	37	24,93 kg/m2	No	No	ОU-простой миопический астигматизм. Ангиопатия.	No	No	No	No	нет данных	нет данных	Kazakh	ГОРОД РЕСП.ЗНАЧ.: Алматы	Alive	Alive	Alive	Alive	5 months	Male	Yes	Yes	валика мозолистого тела с ростом в теменную долю слева	No	No	пилоцитарной астроцитоме, WHO grade 1, ICD-O code 9421/1.	Subtotal Resection	I	70	Амблиопия с двух сторон.	норма	Гипомнезия. Судорожный синдром		3,0х3,5х4,0 см		80	Амблиопия с двух сторон.	норма	Гипомнезия. Судорожный синдром				80	Амблиопия с двух сторон.	норма	Гипомнезия. Судорожный синдром			80
660202301588	АЛЬНУРОВ АСКАР ЖЕНИСОВИЧ	57	24,25 kg/m2	Yes	Yes	Хронический поверхностный гастрит Хронический дистальный гастрит, ремиссия. Хронический дуоденит. Хронический калькулезный холецистит, ремиссия. Гепатомегалия засчет правой доли печени. Проявления микроангиопатии, Fazekas I. Ретикулярный варикоз. Фиброма подколенной области справа. Синовит правого голеностопного сустава. Остаточный пневмофиброз в нижних отделах легких, доклиническая гиперреактивн…	Yes	No	No	No	нет данных	нет данных	Kazakh	ГОРОД РЕСП.ЗНАЧ.: Астана	Alive	Alive	Alive	20 months	12 months	Male	Yes	Yes	теменной доли слева	Yes	Yes	глиобластоме, NOS, WHOgrade 4.	Subtotal Resection	IV	80	Периферический парез лицевого нерва справа, 2 степени по Хаус-Бракману	норма	Судорожный синдром. Цефалгический синдром.	МР спектроскопия (MRS): пик ↑Chо/Cr.	32,5х22,4х28,3мм	На МР – трактографии (DTI) показывает полное разрушение и вовлечение в отек продольныхпучков теменныхпутей слева.	80	Периферический парез лицевого нерва справа, 2 степени по Хаус-Бракману	норма	Судорожный синдром.		24х15х9,7мм.		80	Периферический парез лицевого нерва справа, 2 степени по Хаус-Бракману	норма	Судорожный синдром.			80
870812350536	АНАФИН АЛИБЕК АБАЕВИЧ	35	25,95 kg/m2	Yes	Yes	Артериальная гипертензия 2, риск 4. ДГПЖ. Гепатоз неуточненный. Шейный остеохондроз. ХСН0. Хронический простатит, обострение.	нет данных	No	No	No	нет данных	нет данных	Kazakh	ОБЛАСТЬ: Акмолинская , ГОРОД ОБЛ.ЗНАЧ.: Кокшетау	Alive	Alive	Deceased	63 months	58 months	Male	Yes	Yes	лобной доли справа	Yes	Yes	Астроцитома, Grade 4	нет данных	IV	80	норма	норма	Цефалгический синдром.		93х82х56мм	На МР – трактографии (DTI) показывает полную сегментацию верхнего и нижнего продольныхпучков лобной доли справа.	40	Дисфагия, Дизартрия	Левосторонний гемипарез.					нет данных						нет данных
490701303372	КИРКБАЕВ ТУЛЕГЕН ОТКИРБАЕВИЧ	73	24,80 kg/m2	нет данных	нет данных	Ишемическая болезнь сердца. Стабильная стенокардия напряжения ФК 2 ХСНс умеренно сниженной ФВ45%. Стадия С по АСС/АНА. ФК по NYHAI. J44.8 Хроническая обструктивная болезнь легких, GOLDI, категория А, фаза вне обострения. ДН0 ст. Сахарный диабет 2 типа, легкоетечение,субкомпенсация. Н26.2 неполная осложненная катаракта. Дисциркуляторная энцефалопатия. Хронический бронхит. N40 Гиперплазия предстате…	No	Yes	No	No	нет данных	нет данных	Kazakh	ОБЛАСТЬ: Жамбылская , ГОРОД ОБЛ.ЗНАЧ.: Тараз	Alive	Alive	Alive	11 months	нет данных	Male	Yes	Yes	лобной, теменной и височной долей левого, с прорастанием в лобную долю правого полушария, также с вовлечением мозолистого тела,	нет данных	нет данных	Астроцитома	Subtotal Resection	III	70	Амблиопия OU. Центральный парез лицевого нервасправа	Правосторонний гемипарез	Судорожный синдром. Цефалгический синдром. Атаксия	МРспектроскопия (MRS):пикChо↑.	110х50х70мм	На МР –трактографии (DTI) показывает сегментацию путей лобных, теменно-височных долей и подкорковых структур левого полушария.	80	Амблиопия OU. Центральный парез лицевого нервасправа	Правосторонний гемипарез	Судорожный синдром				нет данных						нет данных
830823400494	АУЕЛОВА ГУЛЖАМАЛ АЛТЫНБЕКОВНА	39	23,73 kg/m2	нет данных	нет данных	(J42 ) Хронический бронхит неуточненный, (K29.3 ) Хронический поверхностный гастрит	No	No	No	No	нет данных	нет данных	Kazakh	ОБЛАСТЬ:ТУРКЕСТАНСКАЯ, РАЙОН: САРЫАГАШСКИЙ, СЕЛЬСКИЙ ОКРУГ: ЖЫЛГИНСКИЙ, АУЛ(СЕЛО): ЖИЛГА	Alive	Alive	Alive	Alive	нет данных	Female	Yes	Yes	височной доли справа	нет данных	нет данных	Астроцитома	Subtotal Resection	IV	70	Легкий центральный парез лицевого нерваслева	норма	Судорожный синдром.		62х57х66мм	На МР-трактография (DTI): показывает сегментацию ассоциативных и комиссуральных путей височной доли правого полушария.	90	норма	норма	Судорожный синдром.		20x18x16 мм		нет данных						нет данных
890602400845	КРАВЧЕНКО АЛИНА АНАТОЛЬЕВНА	34	21,09 kg/m2	Yes	Yes	Хронический гастрит в стадии ремиссии. Хронический пиелонефрит, латентноетечение. Правосторонний нефроптоз. Анемия невыясненной этиологии легкой степени тяжести. Гипопротеинемия.	No	No	No	No	нет данных	нет данных	Russian	ГОРОД РЕСП.ЗНАЧ.: Алматы	Alive	Alive	Alive	Alive	нет данных	Female	Yes	Yes	височной доли, сфенопетрокливальной области справа	Yes	Yes	глиобластоме,NOS, WHO grade4.	Subtotal Resection	IV	70	Амблиопия, хуже справа. Анизокория. Мидриаз справа. Полуптоз справа. Расходящееся косоглазие. гипоакузия с обеих сторон. справа. Парез лицевого нерва справа.	норма	Судорожный синдром.		45х33х34 мм		70	Амблиопия, хуже справа. Анизокория. Мидриаз справа. Расходящееся косоглазие. гипоакузия с обеих сторон справа. Парез лицевого нерва справа.	норма	Судорожный синдром.		11,2х6,4х13,6мм		нет данных						нет данных
580825300867	ЕРГЕШБАЕВ АХМЕТ БЕКТУРГАНОВИЧ	65	26,13 kg/m2	Yes	Yes	Хронический гастрит. Дуодено-гастральный рефлюкс.	нет данных	No	No	No	нет данных	нет данных	Kazakh	ОБЛАСТЬ:ТУРКЕСТАНСКАЯ, РАЙОН: САРЫАГАШСКИЙ, СЕЛЬСКИЙ ОКРУГ: БИРЛИКСКИЙ, АУЛ(СЕЛО): БИРЛИК	Alive	Alive	Alive	Alive	нет данных	Male	Yes	Yes	височно-теменной доли справа	Yes	Yes	глиобластоме, IDH-wildtype, WHO grade 4, ICD-O code 9440/3.	нет данных	IV	60	Амблиопия OU.	Левосторонний гемипарез.	Психоорганический синдром		нет размеров		70	Амблиопия OU.	Левосторонний гемипарез.	Гипомнезия				нет данных						нет данных
851001402780	МАДЕНОВА МАЛИКА АЙДАРБЕКОВНА	36	23,11 kg/m2	Yes	Yes	ОUангиопатия сосудов сетчатки.	нет данных	No	No	No	нет данных	нет данных	Kazakh	ОБЛАСТЬ: Мангистауская , ГОРОД ОБЛ.ЗНАЧ.: Актау	Alive	Alive	Alive	33 months	12 months	Female	Yes	Yes	лобной доли справа	Yes	Yes	глиобластоме, IDH-wildtype,WHO grade 4, ICD-O code 9440/3.	Subtotal Resection	IV	90	норма	норма	Судорожный синдром.	МРспектроскопия (MRS): пики ↑Cho/↑Cr и ↓NAА.	60х42х55мм.	На МР – трактографии (DTI) показывает частично сегментацию лобных трактов справа. Вовлечены в отек тракты ассоциативные (мозолистое тело) и частично лобно-височные справа, без их сегментации.	90	норма	норма	Судорожный синдром.				80	норма	норма	Судорожный синдром.			80
650722400839	ГОНЧАРОВА ОЛЬГА АЛЕКСАНДРОВНА	58	31,65 kg/m2	Yes	Yes	Артериальная гипертензия 2 степени, риск ССО высокий. СНссохранной ФВ (АНА/АСС). ДЭП. Дислипидемия. Хронический бронхит ремиссия, ДН0. Хронический гастрит в стадии ремиссии. Хронический панкреатит ремиссия. (I83.9 ) Варикозное расширение вен нижних конечностей без язвы и воспаления	No	No	No	No	нет данных	нет данных	Russian	ГОРОД РЕСП.ЗНАЧ.: Астана	Alive	Alive	Alive	Alive	58 months	Female	Yes	Yes	лобно-височной доли слева	Yes	Yes	глиобластоме, NOSW, HO grade 4, ICD-O code 9440/3.	нет данных	IV	70	OU - Амблиопия. Центральный парез лицевого нерва справа	Правосторонний гемипарез	Судорожный синдром. Моторная афазия.		нет размеров		50	OU - Амблиопия. Центральный парез лицевого нерва справа	Правосторонний гемипарез	Судорожный синдром. Моторная афазия.				нет данных						нет данных
670213300204	БИЙСЕИТОВ ТИМУР МАЛИКАЙДАРОВИЧ	56	32,79 kg/m2	No	No	Артериальная гипертензия 2, риск ССО высокий. СН ФК 0 (NYHA).Хронический холецистит в стадии ремиссии. Хронический панкреатит в стадии неполной ремиссии. Транзиторная гипергликемия.	нет данных	No	No	No	нет данных	нет данных	Kazakh	ГОРОД РЕСП.ЗНАЧ.: Астана	Alive	Alive	Alive	Alive	8 months	Male	Yes	Yes	височной, лобно-теменной долей справа	No	No	глиобластоме, NOS, WHO grade 4.	Subtotal Resection	IV	70	Амблиопия OU.	Левосторонний гемипарез.	Цефалгический синдром.		60х36х55мм		70	Амблиопия OU.	норма			13,4х20,1х25мм.		70	Амблиопия OU.	норма				70
660914400814	ДЖАНЖАРКЕНОВА РАУШАНАЙ АМИЕВНА	56	27,48 kg/m2	Yes	No	Артериальная гипертензия 3 степени, рискССО очень высокий СНссохранной ФВ,стадия А (АСС/АНА).. Стеатоз печени. Хронический панкреатит в стадии ремиссии. Хронический гастрит в стадии ремиссии. Хронический пиелонефрит, латентноетечение. Нефроптозсправа. Хронический бронхит в стадии ремиссии. Дислипидемия.	No	No	No	No	нет данных	нет данных	Kazakh	ОБЛАСТЬ: Актюбинская , ГОРОД ОБЛ.ЗНАЧ.: Актобе	Alive	Alive	Alive	Alive	9 months	Female	Yes	Yes	теменной доля справа	Yes	No	глиобластоме, NOS, WHO grade 4	нет данных	IV	40	OU – амблиопия. Центральный парез лицевого нерва слева.	Левосторонний гемипарез.	Судорожный синдром.		размер после операционного ложа 4,0х3,5х3,0см		50	OU – амблиопия. Центральный парез лицевого нерва слева.	Левосторонний гемипарез.	Судорожный синдром.				нет данных						нет данных
670429300209	ТЕРЕХИН АНДРЕЙ ВАЛЕРЬЕВИЧ	56	32,61 kg/m2	Yes	No	Артериальная гипертензия 1 степени, риск ССО 3. Синусовая тахикардия. СНссохраненной ФВ (АСС/АНА) Ожирение 2 степени.	Yes	No	No	Yes	нет данных	нет данных	Russian	ГОРОД РЕСП.ЗНАЧ.: Алматы	Alive	Alive	Alive	Alive	нет данных	Male	Yes	Yes	височной доли слева	Yes	No	гигантоклеточной глиобластоме, NOS, WHO grade 4.	нет данных	IV	70	Амблиопия OU.	норма	Судорожный синдром.		5,0х4,0см.		70	Амблиопия OU.	норма	Судорожный синдром.				нет данных						нет данных
780723401066	ДАВЫДОВА СВЕТЛАНА АЛЕКСАНДРОВНА	45	18,59 kg/m2	No	No		нет данных	No	No	No	нет данных	нет данных	УКРАИНКА	ОБЛАСТЬ: Атырауская , ГОРОД ОБЛ.ЗНАЧ.: Атырау	Alive	Alive	Deceased	6 months	нет данных	Female	Yes	Yes	мозолистого тела	No	No	Астроцитома	нет данных	IV	50	норма	тетрапарез	Цефалгический синдром		3,5х4,0х3,0с		60	норма	тетрапарез					нет данных
720416450371	БАКИРОВА ГУЛИМЖАН КАЗИКАРИМОВНА	51	36,05 kg/m2	No	No	Артериальная гипертензия 2, риск ССО очень высокий. СН ФК 1 (NYHA). Последствия перенесенного ОНМК по ишемическому типу от 10.06.2023г. Правосторонний гемипарез. Тромбоэмболия нижних ветвей легочных артерий? Подострый (онкоиндуцированный?) тромбоз подколенной вены и вен голени (ЗББВ) справа, стадия реканализации. ТЭЛА. Хроническая анемия легкой степени тяжести. Миома матки множественная узловая. …	нет данных	No	No	No	нет данных	нет данных	Kazakh	ОБЛАСТЬ:СЕВЕРО-КАЗАХСТАНСКАЯ, РАЙОН: УАЛИХАНОВСКИЙ, СЕЛЬСКИЙ ОКРУГ: АМАНГЕЛЬДИНСКИЙ, АУЛ(СЕЛО): АМАНГЕЛЬДЫ	Alive	Alive	Deceased	5 months	нет данных	Female	Yes	Yes	теменно-височно-затылочной долях слева	No	No	Глиобластома	Subtotal Resection	IV	40	Центральный парез лицевого нерва справа.	Правосторонняя гемиплегия	амнестическая афазия		только костный лоскут размером 5,0х4,0см		50	Центральный парез лицевого нерва справа.	Правосторонний гемипарез					нет данных
850627399024	УКАСОВ ЕРЖАН СЕРИКБАЕВИЧ	38	27,12 kg/m2	нет данных	нет данных	Артериальная гипертензия 1ст, рискССО низкий. Недостаточность кардии 2 ст. по Hill. Эритематозный гастрит. Хронический гастрит в стадии неполной ремиссии. Стеатоз печени. Хронический холецистит в стадии ремиссии. Полипы желчного пузыря. Хронический панкреатит в стадии ремиссии. Дефицит витамина"Д".	No	No	No	No	нет данных	нет данных	Kazakh	ОБЛАСТЬ: Кызылординская , ГОРОД ОБЛ.ЗНАЧ.: Кызылорда	Alive	Alive	Alive	Alive	нет данных	Male	Yes	Yes	затылочной доли слева	нет данных	нет данных	глиобластоме, NOS, WHO grade 4.	Subtotal Resection	IV	80	OU– амблиопия. Выпадение полей зрения ODсправа	норма	Цефалгический синдром	МРспектроскопия MRS: ТЕ:35 Соотношение: неоднозначное повышение пиков Cho/Cr↑.	50х43х43мм	На МР – трактографии (DTI) отмечается сегментация ассоциативныхпутей затылочной доли слева,с вовлечением в отек кортикоспиннального тракта слева.	90	OU– амблиопия. Выпадение полей зрения ODсправа	норма			24,6х13,9мм.		нет данных						нет данных
791019401678	АЛЬКЕЕВА АЛТЫН ИБРАГИМОВНА	43	22,60 kg/m2	Yes	Yes	Артериальная гипертензия 2 степени, риск ССО очень высокий МАРС. ООО. СН с сохранненой ФВ ( АСС/АНА)	нет данных	No	No	Yes	нет данных	нет данных	Kazakh	ГОРОД РЕСП.ЗНАЧ.: Астана	Alive	Alive	Alive	Alive	60 months	Female	Yes	Yes	лобной доли справа	Yes	Yes	олигодендроглиоме, IDH-мутация с ко-делецией 1p/19q, WHO grade 3, ICD-O code 9451/3	Gross Total Resection	III	60	Легкий центральный парез лицевого нерваслева	Левосторонний гемипарез.	Судорожный синдром.		4,5*3,5*4,0см		40	Легкий центральный парез лицевого нерваслева	тетрапарез	Судорожный синдром.				нет данных						нет данных
960426350293	ЖАМАН ЕРДАУЛЕТ ЕРІКҰЛЫ	27	27,68 kg/m2	No	No		нет данных	No	No	No	нет данных	нет данных	Kazakh	ОБЛАСТЬ: Костанайская , РАЙОН: Джангельдинский , АУЛ(СЕЛО): Торгай	Alive	Deceased	Deceased	3 months	нет данных	Male	Yes	Yes	лобной, теменной долей справа	No	No	глиобластоме, IDH- wildtype, WHOgrade 4, ICD- Ocode 9440/3.	Subtotal Resection	IV	40	центрального пареза лицевого нерва слева. Дизартрия	Спастическая левосторонняя гемиплегия	Судорожный синдром.		3,0*3,0 см.		40	центрального пареза лицевого нерва слева. Дизартрия	Спастическая левосторонняя гемиплегия	Судорожный синдром.
730721302296	САПАРБАЕВ АДИЛБЕК БАКИТОВИЧ	49	24,54 kg/m2	Yes	Yes	OU- Миопический астигматизм.	No	No	No	No	нет данных	нет данных	Kazakh	ОБЛАСТЬ: Мангистауская , ГОРОД ОБЛ.ЗНАЧ.: Актау	Alive	Alive	Alive	26 months	3 months	Male	Yes	Yes	височной доли слева	Yes	Yes	глиобластоме, IDH-wildtype, WHOgrade 4, ICD-Ocode 9440/3.	Subtotal Resection	IV	70	норма	норма	Судорожный синдром.		56,8х55х39мм	На МР –трактографии (DTI) показывает полную сегментацию путей лобной доли слева. Кортикоспинальный тракт слева оттеснен латерально.	80	норма	норма	Судорожный синдром.				70	норма	норма	Судорожный синдром.			60
500427401883	КУДАЙБЕРГЕНОВА МАСТУРА	73	35,56 kg/m2	нет данных	нет данных	Артериальная гипертензия III степени, риск 4. Криз І типа. Гипертрофия левого желудочка.ИБС. Стенокардия напряжение. СНФК I(NYHA). Сахарный диабет 2 типа, в стадий субкомпенсаций. Нефропатия смешанного генеза (диабетическая, гипертензивная, ишемическая). ХБПС3а (СКФ по формуле CKD-EPI = 53 мл/мин/1,73м2).	нет данных	No	No	No	нет данных	нет данных	Kazakh	ГОРОД РЕСП.ЗНАЧ.: ШЫМКЕНТ	Alive	Alive	Alive	15 months	нет данных	Female	Yes	Yes	лобной доли слева	нет данных	нет данных	глиобластоме, NOS, WHO grade 4.	Gross Total Resection	IV	70	норма	Правосторонний гемипарез			4,0х3,5х3,0 см		70	норма	Правосторонний гемипарез					нет данных						нет данных
490708300752	МУХАМЕДЕЕВ БАЛТАКЕРЕЙ ЖУНУСОВИЧ	73	31,65 kg/m2	No	No	Артериальная гипертензия 2 степени риск 3. Стенокардия напряжения ФК II. ОИгипертрофическая ангиопатия. Возрастная макулярная дегенерация, сухая форма. Н52.0 Гиперметропия. Рефлюкс гастродуоденит. Эрозивный язвенный эзофагит Forrest II ст.	No	No	No	No	нет данных	нет данных	Kazakh	ОБЛАСТЬ:Кызылординская , ГОРОД ОБЛ.ЗНАЧ.: Кызылорда , СЕЛЬСКИЙ ОКРУГ: Талсуатский , АУЛ(СЕЛО): Талсуат	Alive	Alive	Deceased	4 months	нет данных	Male	Yes	Yes	лобной доли слева	No	No	глиобластоме, NOS, WHOgrade 4.	Subtotal Resection	IV	60	Амблиопия OU.	Правосторонний гемипарез	Моторная афазия.		4,5х 5 см		60	Амблиопия OU. Язык девиирует вправо.	Правосторонний гемипарез					нет данных						нет данных
830531350462	ОРАЗБЕКОВ БАЯНАЛЫ БОРАНБАЙЕВИЧ	40	23,39 kg/m2	нет данных	нет данных		нет данных	No	No	No	нет данных	нет данных	Kazakh	ОБЛАСТЬ: Павлодарская , ГОРОД ОБЛ.ЗНАЧ.: Павлодар	Alive	Alive	Alive	Alive	нет данных	Male	Yes	Yes	лобной доли слева	нет данных	нет данных	глиоме, NOS, WHO grade 3.	нет данных	III	70	норма	норма	Судорожный синдром.		костный лоскут размерами 4,5*5,1см,		70	норма	норма	Судорожный синдром.				нет данных						нет данных
[truncated: 17 more columns]

## Sheet: Лист1
doi: 10.3390/cancers14102412
